# Supplementary material for: Evolutionary origins of Brassicaceae specific genes in Arabidopsis thaliana
Source: BMC Evol Biol. 2011 Feb 18;11:47. doi: 10.1186/1471-2148-11-47 (PMC3049755; doi:10.1186/1471-2148-11-47)
Supplement: Additional file 4 — Table listing all LSGs their gene description and genomic coordinates. [file 1471-2148-11-47-S4.XLSX]

## Sheet: ORFan_details.txt
accession	description	start	end_	strand	symbol
AT3G14452.1	unknown protein	4851703	4851819	FORWARD
AT3G16712.1	unknown protein	5691807	5692022	REVERSE
AT4G01328.1	unknown protein	550233	550376	REVERSE
AT5G04386.1	unknown protein	1238104	1238220	FORWARD
AT5G14011.1	unknown protein	4523018	4523116	REVERSE
AT5G17262.1	unknown protein	5678379	5678510	FORWARD
AT5G35195.1	Encodes a defensin-like DEFL family protein.	13466803	13466979	REVERSE
AT5G41109.1	unknown protein	16469681	16469821	REVERSE
AT5G45469.1	unknown protein	18438971	18439189	FORWARD
AT5G58790.1	unknown protein	23762553	23762709	FORWARD
AT3G03626.1	unknown protein	877508	877636	REVERSE
AT3G06019.1	unknown protein	1813120	1813230	REVERSE
AT3G08636.1	unknown protein	2622672	2622851	FORWARD
AT3G09975.1	unknown protein	3067688	3067786	FORWARD
AT3G13594.1	unknown protein	4441083	4441277	FORWARD
AT3G14981.1	unknown protein	5045117	5045335	FORWARD
AT3G15111.1	unknown protein	5085867	5085983	FORWARD
AT3G15548.1	unknown protein	5267070	5267171	FORWARD
AT3G19274.1	unknown protein	6678725	6678877	FORWARD
AT3G24216.1	unknown protein	8759720	8759821	REVERSE
AT3G27503.1	SCRL19 SCR-Like 19	10187197	10187736	REVERSE	CRL19
AT3G29195.1	unknown protein	11164794	11164961	REVERSE
AT3G42728.1	unknown protein	14798726	14798845	FORWARD
AT3G44704.1	unknown protein	16255180	16255335	REVERSE
AT3G45851.1	unknown protein	16872416	16872520	FORWARD
AT3G47543.1	unknown protein	17533641	17533814	REVERSE
AT3G50764.1	unknown protein	18882472	18882612	REVERSE
AT3G51057.1	unknown protein	18973774	18973878	REVERSE
AT3G52302.1	unknown protein	19409634	19409732	REVERSE
AT3G53294.1	unknown protein	19770961	19771086	REVERSE
AT3G54804.1	unknown protein	20304125	20304229	REVERSE
AT3G61389.1	unknown protein	22727074	22727193	REVERSE
AT3G61763.1	unknown protein	22875252	22875347	REVERSE
AT4G03827.1	unknown protein	1784400	1784528	REVERSE
AT4G05136.1	contains InterPro domain Protein of unknown function DUF321 InterProIPR005529	2649681	2649896	REVERSE
AT4G05494.1	unknown protein	2776204	2776362	REVERSE
AT4G08967.1	unknown protein	5752015	5752125	REVERSE
AT4G11876.1	unknown protein	7142297	7142428	FORWARD
AT4G12990.1	unknown protein	7595041	7595331	REVERSE
AT4G15563.1	unknown protein	8891784	8892392	FORWARD
AT4G17453.1	unknown protein	9738070	9738285	REVERSE
AT4G29548.1	unknown protein	14501982	14502197	REVERSE
AT4G30097.1	unknown protein	14713524	14713667	REVERSE
AT4G31030.1	contains domain PROKARLIPOPROTEIN PS51257	15111223	15111605	REVERSE
AT4G35589.1	unknown protein	16892771	16892908	FORWARD
AT5G01849.1	unknown protein	331770	331901	FORWARD
AT5G02021.1	unknown protein	388712	388825	REVERSE
AT5G02811.1	unknown protein	642069	642218	FORWARD
AT5G03204.1	unknown protein	762286	762396	REVERSE
AT5G03944.1	unknown protein	1064610	1064807	REVERSE
AT5G05282.1	CPuORF64 Conserved peptide upstream open reading frame 64	1566119	1566187	REVERSE	CPuORF64
AT5G08760.1	unknown protein	2854948	2855480	FORWARD
AT5G09445.1	unknown protein	2940955	2941194	FORWARD
AT5G09711.1	unknown protein	3011011	3011148	REVERSE
AT5G10590.1	unknown protein	3349135	3349469	REVERSE
AT5G11416.1	unknown protein	3642781	3643011	REVERSE
AT5G13181.1	unknown protein	4198849	4198986	REVERSE
AT5G13917.1	unknown protein	4485170	4485313	REVERSE
AT5G15853.1	unknown protein	5178110	5178310	FORWARD
AT5G16286.1	unknown protein	5333184	5333324	REVERSE
AT5G16567.1	unknown protein	5418894	5419088	FORWARD
AT5G17233.1	unknown protein	5664162	5664275	FORWARD
AT5G17950.1	unknown protein	5944555	5944961	REVERSE
AT5G18661.1	unknown protein	6222522	6222680	REVERSE
AT5G20460.1	unknown protein	6914305	6914857	FORWARD
AT5G21005.1	unknown protein	7135436	7135678	REVERSE
AT5G21125.1	unknown protein	7185051	7185431	REVERSE
AT5G22608.1	similar to unknown protein Arabidopsis thaliana TAIRAT2G05185.1	7513210	7514075	FORWARD
AT5G24879.1	unknown protein	8552494	8552607	REVERSE
AT5G26848.1	unknown protein	9445122	9445370	REVERSE
AT5G26890.1	unknown protein	9460468	9460719	FORWARD
AT5G26970.1	unknown protein	9487063	9487389	REVERSE
AT5G28491.1	unknown protein	10455686	10455811	REVERSE
AT5G33355.1	Encodes a defensin-like DEFL family protein.	12616549	12616901	FORWARD
AT5G35069.1	unknown protein	13353705	13353887	FORWARD
AT5G35526.1	unknown protein	13726031	13726141	REVERSE
AT5G36925.1	similar to unknown protein Arabidopsis thaliana TAIRAT5G36920.1	14583193	14583469	REVERSE
AT5G38314.1	unknown protein	15330186	15330308	REVERSE
AT5G39024.1	unknown protein	15636921	15637016	FORWARD
AT5G39365.1	Encodes a defensin-like DEFL family protein.	15773527	15774112	REVERSE
AT5G39581.1	unknown protein	15866383	15866529	REVERSE
AT5G40847.1	unknown protein	16382953	16383069	REVERSE
AT5G40981.1	unknown protein	16433085	16433180	REVERSE
AT5G41774.1	unknown protein	16739325	16739516	REVERSE
AT5G41908.1	unknown protein	16794511	16794666	FORWARD
AT5G42203.1	unknown protein	16880348	16880443	FORWARD
AT5G44894.1	unknown protein	18150372	18150524	FORWARD
AT5G44973.1	Encodes a defensin-like DEFL family protein.	18174918	18175407	REVERSE
AT5G45973.1	unknown protein	18664155	18664265	REVERSE
AT5G46417.1	unknown protein	18847008	18847115	REVERSE
AT5G47229.1	unknown protein	19196921	19197076	REVERSE
AT5G50345.1	Encodes a Maternally expressed gene MEG family protein	20514627	20514970	FORWARD
AT5G50361.1	unknown protein	20523607	20523804	REVERSE
AT5G50565.1	similar to unknown protein Arabidopsis thaliana TAIRAT5G50665.1	20598068	20599052	FORWARD
AT5G52080.1	similar to unknown protein Arabidopsis thaliana TAIRAT2G27540.1	21184469	21184576	FORWARD
AT5G52901.1	unknown protein	21471652	21471879	FORWARD
AT5G53144.1	unknown protein	21570848	21570946	FORWARD
AT5G55508.1	unknown protein	22503098	22503241	FORWARD
AT5G55790.1	unknown protein	22597986	22598561	REVERSE
AT5G57181.1	unknown protein	23188288	23188386	FORWARD
AT5G57535.1	unknown protein	23319641	23319775	REVERSE
AT5G57747.1	unknown protein	23416329	23416445	FORWARD
AT5G57887.1	unknown protein	23464057	23464311	FORWARD
AT5G60810.1	similar to hypothetical Protein Brassica oleracea GBAAV25872.1	24483757	24484336	REVERSE
AT5G62627.1	Encodes a defensin-like DEFL family protein.	25159537	25160128	FORWARD
AT5G62623.1	Encodes a defensin-like DEFL family protein.	25157953	25158488	FORWARD
AT5G63087.1	Encodes a Plant thionin family protein	25322081	25322305	FORWARD
AT5G63634.1	unknown protein	25493528	25493737	REVERSE
AT5G63952.1	unknown protein	25616019	25616171	FORWARD
AT5G64905.1	PROPEP3 Elicitor peptide 3 precursor	25956860	25957150	FORWARD	PROPEP3
AT5G65166.1	unknown protein	26053517	26053720	REVERSE
AT5G65580.1	unknown protein	26224880	26225188	FORWARD
AT5G65609.1	similar to unknown protein Arabidopsis thaliana TAIRAT5G67245.1	26236389	26236571	REVERSE
AT5G66658.1	unknown protein	26625555	26625779	FORWARD
AT5G67245.1	similar to unknown protein Arabidopsis thaliana TAIRAT5G65609.1	26846702	26846887	REVERSE
ATMG01400.1	hypothetical protein	363725	364042	FORWARD	ORF105B
AT2G27540.1	similar to unknown protein Arabidopsis thaliana TAIRAT5G52080.1	11776051	11776158	FORWARD
AT3G28120.1	unknown protein	10465081	10465206	REVERSE
AT3G02240.1	similar to unknown protein Arabidopsis thaliana TAIRAT3G02242.1	418549	419085	FORWARD
AT1G21395.1	similar to unknown protein Arabidopsis thaliana TAIRAT2G26865.1	7492000	7492221	FORWARD
AT1G59535.1	unknown protein	21874873	21875192	REVERSE
AT1G47280.1	unknown protein	17334681	17336750	REVERSE
AT1G47400.1	similar to unknown protein Arabidopsis thaliana TAIRAT1G47395.1	17388258	17388410	FORWARD
AT1G19960.1	similar to transmembrane receptor Arabidopsis thaliana TAIRAT2G32140.1	6928074	6928268	FORWARD
AT1G32337.1	similar to unknown protein Arabidopsis thaliana TAIRAT3G46390.1	11661795	11662102	FORWARD
AT1G09625.1	unknown protein	3117345	3117569	REVERSE
AT2G36440.1	unknown protein	15299727	15299951	FORWARD
AT3G44950.1	glycine-rich protein	16432030	16432271	FORWARD
AT3G46380.1	unknown protein	17070203	17070881	REVERSE
AT3G33393.1	protein binding	14048784	14049220	REVERSE
AT3G13240.1	unknown protein	4275767	4276247	FORWARD
AT3G32120.1	similar to unknown protein Arabidopsis thaliana TAIRAT3G31400.1	13128179	13129029	FORWARD
AT3G45110.1	unknown protein	16519155	16519517	FORWARD
AT1G73510.1	unknown protein	27646312	27646779	REVERSE
AT1G59885.1	unknown protein	22045973	22046480	FORWARD
AT1G03200.1	similar to unknown protein Arabidopsis thaliana TAIRAT1G03240.1	780755	781124	FORWARD
AT1G59722.1	unknown protein	21948354	21948886	REVERSE
AT1G03240.1	similar to unknown protein Arabidopsis thaliana TAIRAT1G03200.1	792418	792838	REVERSE
AT1G53265.1	unknown protein	19864766	19865143	REVERSE
AT1G34280.1	unknown protein	12495120	12495359	REVERSE
AT1G26710.1	similar to unknown protein Arabidopsis thaliana TAIRAT1G26720.1	9232607	9233113	REVERSE
AT1G33640.1	unknown protein	12195702	12195950	REVERSE
AT1G65342.1	unknown protein	24274939	24275363	FORWARD
AT1G27710.1	glycine-rich protein	9642537	9643175	FORWARD
AT1G46336.1	unknown protein	17232851	17233093	REVERSE
AT1G45403.1	membrane protein	17180244	17180855	FORWARD
AT1G72580.1	unknown protein	27338068	27338364	REVERSE
AT1G07610.1	MT1C metallothionein 1C	2341600	2341862	FORWARD	MT1C
AT1G24145.1	unknown protein	8541029	8541605	FORWARD
AT1G21950.1	unknown protein	7723428	7723852	REVERSE
AT1G30757.1	unknown protein	10909269	10909373	FORWARD
AT1G16025.1	unknown protein	5501499	5501953	FORWARD
AT1G15840.1	unknown protein	5451718	5452118	FORWARD
AT1G66790.1	similar to unknown protein Arabidopsis thaliana TAIRAT3G50674.1	24921675	24922019	REVERSE
AT1G76840.1	similar to unknown protein Arabidopsis thaliana TAIRAT1G76740.1	28851460	28852182	REVERSE
AT1G53620.1	similar to unknown protein Arabidopsis thaliana TAIRAT1G53610.1	20015270	20015575	REVERSE
AT1G67865.1	unknown protein	25450123	25450350	REVERSE
AT1G67860.1	similar to unknown protein Arabidopsis thaliana TAIRAT1G67865.1	25448603	25448839	REVERSE
AT1G76965.1	Encodes a Protease inhibitorseed storageLTP family protein	28926623	28927186	REVERSE
AT1G35617.1	unknown protein	13153561	13153926	FORWARD
AT1G50530.1	similar to C2 domain-containing protein Arabidopsis thaliana TAIRAT1G50570.2 similar to C2 domain-containing protein Arabidopsis thaliana TAIRAT1G50570.1	18724880	18725397	REVERSE
AT1G32670.1	unknown protein	11815644	11815956	FORWARD
AT1G34815.1	Encodes a Plant thionin family protein	12783384	12783662	REVERSE
AT1G28815.1	unknown protein	10095798	10096230	FORWARD
AT1G52618.1	unknown protein	19606915	19607172	FORWARD
AT1G65483.1	unknown protein	24346807	24347104	FORWARD
AT1G56418.1	unknown protein	21125736	21126113	FORWARD
AT1G62181.1	unknown protein	22981377	22981478	FORWARD
AT1G05925.1	unknown protein	1798900	1799061	REVERSE
AT1G23724.1	unknown protein	8393176	8393319	FORWARD
AT1G65486.1	similar to unknown protein Arabidopsis thaliana TAIRAT1G65500.1	24353186	24353784	FORWARD
AT1G65484.1	unknown protein	24351455	24351921	FORWARD
AT1G51402.1	unknown protein	19056006	19057030	FORWARD
AT2G03320.1	unknown protein	1007379	1007942	FORWARD
AT2G13125.1	unknown protein	5422973	5423399	FORWARD
AT2G13126.1	unknown protein	5423772	5423954	REVERSE
AT2G34800.1	unknown protein	14689442	14689594	REVERSE
AT2G22122.1	unknown protein	9410442	9410624	FORWARD
AT2G47660.1	unknown protein	19550022	19550230	FORWARD
AT2G16020.1	unknown protein	6980438	6980668	FORWARD
AT2G17960.1	unknown protein	7819462	7820211	REVERSE
AT2G03570.1	unknown protein	1085557	1085985	REVERSE
AT2G10920.1	unknown protein	4308965	4309162	REVERSE
AT2G04800.1	unknown protein	1687363	1687599	REVERSE
AT2G04870.1	unknown protein	1716165	1716383	REVERSE
AT2G41650.1	unknown protein	17371016	17371297	FORWARD
AT2G18970.1	unknown protein	8236455	8236752	FORWARD
AT2G14810.1	unknown protein	6364547	6365552	REVERSE
AT2G31035.1	similar to oxysterol-binding family protein Arabidopsis thaliana TAIRAT2G31030.1	13215744	13215995	FORWARD
AT2G24285.1	similar to zinc finger C3HC4-type RING finger family protein Arabidopsis thaliana TAIRAT2G24480.1	10344461	10344775	REVERSE
AT2G30985.1	unknown protein	13193983	13194141	FORWARD
AT2G07673.1	Identical to Uncharacterized mitochondrial protein AtMg01030Arabidopsis Thaliana GBP92537GBQ1ZXX7GBQ8S877GBQ8S8C4	3266575	3266895	FORWARD
AT2G35733.1	unknown protein	15029755	15029946	REVERSE
AT2G07708.1	Identical to Uncharacterized mitochondrial protein AtMg00500Arabidopsis Thaliana GBP93305 similar to hypothetical protein BrnapMp004 Brassica napus GBYP717103.1	3387348	3387773	FORWARD
AT2G30430.1	unknown protein	12975253	12975489	FORWARD
AT2G36940.1	unknown protein	15518865	15518957	REVERSE
AT2G25990.1	unknown protein	11087685	11087744	FORWARD
AT2G07000.1	unknown protein	2901917	2902009	REVERSE
AT2G14460.1	unknown protein	6161662	6161787	REVERSE
AT2G10020.1	unknown protein	3804313	3804513	FORWARD
AT2G04370.1	unknown protein	1523760	1524118	REVERSE
AT2G10340.1	unknown protein	3991114	3991371	REVERSE
AT2G05915.1	unknown protein	2263813	2264262	FORWARD
AT2G24780.1	unknown protein	10572760	10572918	REVERSE
AT2G07724.1	Identical to Uncharacterized mitochondrial protein AtMg00200Arabidopsis Thaliana GBP93287GBQ8S8I7	3446391	3446714	REVERSE
AT2G19802.1	unknown protein	8546012	8546269	REVERSE
AT2G32487.1	unknown protein	13798998	13799965	FORWARD
AT2G30032.1	unknown protein	12826606	12826731	REVERSE
AT2G36632.1	unknown protein	15362727	15362843	FORWARD
AT2G14692.1	unknown protein	6294722	6294853	FORWARD
AT2G36881.1	unknown protein	15488621	15488782	REVERSE
AT2G04622.1	similar to unknown protein Arabidopsis thaliana TAIRAT3G03826.1	1613683	1614016	REVERSE
AT3G27590.1	similar to unknown protein Arabidopsis thaliana TAIRAT4G05095.1	10222384	10222952	FORWARD
AT3G44230.1	similar to unknown protein Arabidopsis thaliana TAIRAT5G22160.1	15943121	15943735	FORWARD
AT3G01730.1	unknown protein	266635	266898	FORWARD
AT3G14340.1	unknown protein	4782853	4783116	FORWARD
AT3G31400.1	similar to unknown protein Arabidopsis thaliana TAIRAT3G32120.1	12771463	12771960	FORWARD
AT3G49305.1	similar to proline-rich family protein Arabidopsis thaliana TAIRAT3G49300.1	18290735	18291370	REVERSE
AT3G45910.1	unknown protein	16887323	16888060	REVERSE
AT3G27410.1	unknown protein	10146481	10146879	REVERSE
AT3G46390.1	similar to unknown protein Arabidopsis thaliana TAIRAT1G32337.1	17082240	17082668	REVERSE
AT3G42310.1	unknown protein	14470804	14472483	FORWARD
AT3G42380.1	unknown protein	14514596	14514903	FORWARD
AT3G13857.1	unknown protein	4561178	4561306	FORWARD
AT3G44980.1	similar to unknown protein Arabidopsis thaliana TAIRAT2G07215.1	16452008	16453083	FORWARD
AT3G25882.1	NIMIN-2 NIM1-INTERACTING 2	9471758	9472126	REVERSE	NIMIN-2
AT3G44210.1	similar to unknown protein Arabidopsis thaliana TAIRAT3G43870.1	15927257	15928319	FORWARD
AT3G50540.1	unknown protein	18768730	18769121	FORWARD
AT3G43880.1	similar to unknown protein Arabidopsis thaliana TAIRAT4G07526.3 similar to unknown protein Arabidopsis thaliana TAIRAT4G07526.2 similar to unknown protein Arabidopsis thaliana TAIRAT4G07526.1	15749160	15749603	REVERSE
AT3G57850.1	similar to self-incompatibility protein-related Arabidopsis thaliana TAIRAT3G57840.1	21435354	21435768	FORWARD
AT3G54410.1	similar to unknown protein Arabidopsis thaliana TAIRAT1G70040.1 contains InterPro domain Protein of unknown function DUF1163 InterProIPR009544	20155896	20156213	FORWARD
AT3G47100.1	unknown protein	17356555	17356905	FORWARD
AT3G02390.1	unknown protein	488845	489281	FORWARD
AT3G22415.1	unknown protein	7941344	7941547	FORWARD
AT3G30840.1	unknown protein	12590931	12591505	REVERSE
AT3G43290.1	unknown protein	15241556	15242103	FORWARD
AT3G27800.1	similar to zinc knuckle CCHC-type family protein Arabidopsis thaliana TAIRAT4G05360.1 contains domain PTHR12585 PTHR12585 contains domain PTHR12585SF1 PTHR12585SF1	10303165	10303438	REVERSE
AT3G16895.1	Encodes a defensin-like DEFL family protein.	5771028	5771522	REVERSE
AT3G28260.1	unknown protein	10535777	10537381	FORWARD
AT3G58080.1	unknown protein	21521283	21521539	REVERSE
AT3G59455.1	Encodes a Protease inhibitorseed storageLTP family protein	21987817	21988107	FORWARD
AT3G10526.1	unknown protein	3282472	3282642	FORWARD
AT3G25716.1	unknown protein	9374456	9374650	REVERSE
AT4G18000.1	unknown protein	9989765	9990148	REVERSE
AT4G09880.1	unknown protein	6214621	6215335	FORWARD
AT4G22210.1	LCR85 Low-molecular-weight cysteine-rich 85	11752480	11752828	FORWARD	LCR85
AT4G22800.1	unknown protein	11978016	11983082	REVERSE
AT4G24950.1	unknown protein	12826292	12826765	FORWARD
AT4G05553.1	zinc knuckle CCHC-type family protein	2826044	2826656	FORWARD
AT4G31875.1	unknown protein	15411862	15412278	REVERSE
AT4G19095.1	unknown protein	10453200	10453479	REVERSE
AT4G12940.1	similar to unknown protein Arabidopsis thaliana TAIRAT4G12930.1	7574169	7574624	FORWARD
AT4G30750.1	similar to unknown protein Arabidopsis thaliana TAIRAT4G30730.1	14981416	14982275	REVERSE
AT4G29020.1	glycine-rich protein	14305038	14305514	FORWARD
AT4G12580.1	unknown protein	7449371	7449676	REVERSE
AT4G27415.1	unknown protein	13710558	13710692	FORWARD
AT4G16240.1	unknown protein	9192351	9192583	REVERSE
AT4G07666.1	unknown protein	4456699	4458839	REVERSE
AT4G09270.1	similar to unknown protein Arabidopsis thaliana TAIRAT4G09220.1	5889700	5890059	FORWARD
AT4G12220.1	similar to zinc finger C3HC4-type RING finger family protein Arabidopsis thaliana TAIRAT4G12210.1	7283242	7283733	REVERSE
AT4G12380.1	unknown protein	7333508	7334466	REVERSE
AT4G20690.1	unknown protein	11097253	11098035	REVERSE
AT4G22212.1	Encodes a defensin-like DEFL family protein.	11754031	11754418	FORWARD
AT4G32080.1	unknown protein	15508439	15508774	REVERSE
AT4G11385.1	unknown protein	6927082	6927673	REVERSE
AT4G23870.1	similar to unknown protein Arabidopsis thaliana TAIRAT4G11020.1	12414419	12414769	FORWARD
AT4G16040.1	unknown protein	9087194	9087466	REVERSE
AT4G11870.1	unknown protein	7140489	7140713	REVERSE
AT4G16000.1	similar to unknown protein Arabidopsis thaliana TAIRAT4G15990.1	9064175	9064444	REVERSE
AT4G18850.1	unknown protein	10342074	10342253	REVERSE
AT4G39930.1	unknown protein	18518545	18518895	REVERSE
AT4G11211.1	unknown protein	6836270	6836335	FORWARD
AT4G27930.1	unknown protein	13902641	13902984	REVERSE
AT4G02910.1	unknown protein	1288486	1289615	REVERSE
AT4G22230.1	Encodes a defensin-like DEFL family protein.	11762304	11762669	FORWARD
AT4G17718.1	Encodes a defensin-like DEFL family protein.	9861609	9862008	REVERSE
AT4G19512.1	unknown protein	10639498	10639713	REVERSE
AT4G13575.1	unknown protein	7893087	7893603	REVERSE
AT5G22555.1	unknown protein	7489453	7490299	FORWARD
AT5G36720.1	similar to unknown protein Arabidopsis thaliana TAIRAT5G36805.1	14446891	14447154	REVERSE
AT5G35470.1	unknown protein	13699706	13699978	REVERSE
AT5G35480.1	unknown protein	13706668	13706784	REVERSE
AT5G21020.2	unknown protein	7139025	7139153	FORWARD
AT5G35510.1	unknown protein	13717060	13717266	FORWARD
AT5G48860.1	unknown protein	19828877	19830091	REVERSE
AT5G19800.1	hydroxyproline-rich glycoprotein family protein	6690650	6690940	FORWARD
AT5G40070.1	similar to AGL81EMB3008 EMBRYO DEFECTIVE 3008 transcription factor Arabidopsis thaliana TAIRAT5G39750.1 contains domain PTHR11945 PTHR11945 contains domain PTHR11945SF10 PTHR11945SF10	16056407	16056975	FORWARD
AT5G61605.1	similar to unknown protein Arabidopsis thaliana TAIRAT2G16505.1	24785842	24786180	REVERSE
AT5G48175.1	unknown protein	19556434	19556902	FORWARD
AT5G44580.1	similar to unknown protein Arabidopsis thaliana TAIRAT5G44582.1	17996554	17997408	FORWARD
AT5G44575.1	unknown protein	17991102	17992009	FORWARD
AT5G35603.1	similar to unknown protein Arabidopsis thaliana TAIRAT3G32160.1	13803086	13803510	REVERSE
AT5G03130.1	unknown protein	736149	736559	FORWARD
AT5G03545.1	unknown protein	895046	895258	FORWARD
AT5G57730.1	unknown protein	23410608	23410736	REVERSE
AT5G53410.1	similar to unknown protein Arabidopsis thaliana TAIRAT5G52080.1	21685165	21685272	FORWARD
AT5G55132.1	Encodes a defensin-like DEFL family protein.	22396312	22396695	FORWARD
AT5G30341.1	unknown protein	11383217	11383871	FORWARD
AT5G57400.1	unknown protein	23280048	23280443	REVERSE
AT5G29050.1	similar to unknown protein Arabidopsis thaliana TAIRAT2G11015.1	11111696	11112287	FORWARD
AT5G28720.1	unknown protein	10776135	10776956	FORWARD
AT5G42110.1	unknown protein	16849284	16849454	REVERSE
AT5G28800.1	unknown protein	10822884	10823642	FORWARD
AT5G28885.1	contains InterPro domain Nucleic acid-binding OB-fold-like InterProIPR016027	10896745	10898184	FORWARD
AT5G22970.1	similar to unknown protein Arabidopsis thaliana TAIRAT5G60000.1	7686356	7686769	REVERSE
AT5G09980.1	PROPEP4 Elicitor peptide 4 precursor	3122791	3123729	FORWARD	PROPEP4
AT5G25000.1	unknown protein	8613969	8614334	REVERSE
AT5G28295.1	unknown protein	10283286	10283781	REVERSE
AT1G09415.1	NIMIN-3 NIM1-INTERACTING 3	3037912	3038250	REVERSE	NIMIN-3
AT1G65510.1	similar to unknown protein Arabidopsis thaliana TAIRAT1G65490.1	24363119	24363510	FORWARD
AT1G54420.1	unknown protein	20315286	20316085	FORWARD
AT1G75190.1	unknown protein	28223259	28223654	FORWARD
AT1G36745.1	unknown protein	13912349	13912891	FORWARD
AT1G65845.1	unknown protein	24496995	24497445	REVERSE
AT1G43810.1	unknown protein	16582887	16583240	REVERSE
AT1G79170.1	unknown protein	29787166	29787515	FORWARD
AT1G36756.1	similar to unknown protein Arabidopsis thaliana TAIRAT2G10602.1	13918543	13919028	FORWARD
AT1G43970.1	unknown protein	16683709	16685373	FORWARD
AT1G31835.1	unknown protein	11423313	11423543	REVERSE
AT1G51000.1	similar to unknown protein Arabidopsis thaliana TAIRAT1G51010.1	18913592	18913950	FORWARD
AT1G21323.1	unknown protein	7466682	7467347	FORWARD
AT1G55675.1	unknown protein	20807520	20807795	REVERSE
AT1G42080.1	similar to unknown protein Arabidopsis thaliana TAIRAT3G43500.1	15719155	15719610	REVERSE
AT1G07600.1	MT1A METALLOTHIONEIN 1A	2338901	2339318	REVERSE	MT1, LSR4, MT-Q,ATMT-2,ATMT-Q, MT1A
AT1G17090.1	unknown protein	5842457	5842738	REVERSE
AT1G68845.1	unknown protein	25886097	25886581	FORWARD
AT1G65500.1	similar to unknown protein Arabidopsis thaliana TAIRAT1G65486.1	24361550	24362038	FORWARD
AT1G36640.1	similar to unknown protein Arabidopsis thaliana TAIRAT1G36622.1	13854388	13854795	REVERSE
AT1G68945.1	unknown protein	25930831	25930977	FORWARD
AT1G68935.1	unknown protein	25925414	25926361	FORWARD
AT1G68875.1	unknown protein	25895776	25896237	FORWARD
AT1G44740.1	unknown protein	16889844	16891595	FORWARD
AT1G77655.1	unknown protein	29187630	29187920	REVERSE
AT1G34400.1	unknown protein	12565970	12566593	REVERSE
AT1G29620.1	cytochrome-c oxidase	10347349	10349003	FORWARD
AT1G29610.1	similar to zinc finger protein-related Arabidopsis thaliana TAIRAT1G29570.1	10345749	10346229	FORWARD
AT1G29540.1	similar to unknown protein Arabidopsis thaliana TAIRAT2G34330.1	10327255	10327832	FORWARD
AT1G59865.1	unknown protein	22035988	22036962	REVERSE
AT1G53785.1	unknown protein	20082164	20082310	REVERSE
AT1G56555.1	unknown protein	21194786	21195882	REVERSE
AT1G53935.1	similar to unknown protein Arabidopsis thaliana TAIRAT5G23180.1	20145733	20146272	REVERSE
AT1G53970.1	unknown protein	20152195	20152420	FORWARD
AT1G34315.1	similar to unknown protein Arabidopsis thaliana TAIRAT3G31400.1 similar to unknown protein Arabidopsis thaliana TAIRAT3G43870.1	12514084	12516499	REVERSE
AT1G56415.1	Expressed protein	21123560	21123945	FORWARD
AT1G62000.1	similar to unknown protein Arabidopsis thaliana TAIRAT1G62080.1	22917156	22917602	FORWARD
AT1G50160.1	similar to nucleic acid binding Arabidopsis thaliana TAIRAT2G04420.1	18585097	18585318	FORWARD
AT1G34560.1	similar to unknown protein Arabidopsis thaliana TAIRAT3G27900.1 contains InterPro domain Protein of unknown function DUF1184 InterProIPR009568	12653939	12654655	FORWARD
AT1G53480.1	similar to unknown protein Arabidopsis thaliana TAIRAT5G03090.1	19967144	19968380	REVERSE
AT1G29480.1	unknown protein	10317922	10318697	FORWARD
AT1G53285.1	similar to unknown protein Arabidopsis thaliana TAIRAT1G53282.1	19873438	19873744	REVERSE
AT1G07135.1	glycine-rich protein	2190156	2190623	REVERSE
AT1G23650.1	unknown protein	8371009	8371095	REVERSE
AT1G31960.1	unknown protein	11479113	11479634	REVERSE
AT1G66145.1	CLE18 CLAVATA3ESR-RELATED 18 receptor binding	24632193	24632498	REVERSE	CLE18
AT1G31990.1	unknown protein	11488185	11489162	FORWARD
AT1G32000.1	similar to myosin heavy chain-related Arabidopsis thaliana TAIRAT5G38190.1	11508265	11508889	REVERSE
AT1G26720.1	similar to unknown protein Arabidopsis thaliana TAIRAT1G26710.1	9234290	9234799	REVERSE
AT1G62690.1	unknown protein	23214246	23214776	REVERSE
AT1G03106.1	unknown protein	748442	748639	REVERSE
AT1G67350.1	unknown protein	25239580	25240446	FORWARD
AT1G02965.1	similar to unknown protein Arabidopsis thaliana TAIRAT1G02960.3 similar to unknown protein Arabidopsis thaliana TAIRAT1G02960.1 similar to unknown protein Arabidopsis thaliana TAIRAT1G02960.2	671661	672814	REVERSE
AT1G25097.1	similar to unknown protein Arabidopsis thaliana TAIRAT1G24822.1	8811892	8814775	REVERSE
AT1G61097.1	Expressed protein	22510740	22511144	REVERSE
AT1G61095.1	similar to unknown protein Arabidopsis thaliana TAIRAT1G61093.1	22508366	22508743	REVERSE
AT1G61090.1	similar to unknown protein Arabidopsis thaliana TAIRAT1G61095.1	22503196	22503552	REVERSE
AT1G31270.1	unknown protein	11178330	11178639	FORWARD
AT1G36230.1	unknown protein	13612197	13615263	REVERSE
AT1G44990.1	unknown protein	17009982	17010248	REVERSE
AT1G33860.1	unknown protein	12294374	12295285	FORWARD
AT1G77910.1	unknown protein	29301032	29301301	FORWARD
AT1G18220.1	ATPUP9 Arabidopsis thaliana purine permease 9	6269663	6269800	REVERSE	ATPUP9
AT1G77885.1	unknown protein	29295265	29295498	FORWARD
AT1G80865.1	unknown protein	30394519	30395210	FORWARD
AT1G28135.1	unknown protein	9829319	9829474	FORWARD
AT1G01810.1	unknown protein	295242	295724	FORWARD
AT1G55220.1	unknown protein	20604550	20605103	REVERSE
AT1G31520.1	unknown protein	11278964	11279620	REVERSE
AT1G24822.1	similar to unknown protein Arabidopsis thaliana TAIRAT1G25097.1	8774984	8777869	REVERSE
AT1G78030.1	similar to glycine-rich protein Arabidopsis thaliana TAIRAT4G37900.1	29347051	29348607	FORWARD
AT1G24996.1	similar to unknown protein Arabidopsis thaliana TAIRAT1G25097.1 similar to unknown protein Arabidopsis thaliana TAIRAT1G24822.1	8799507	8800397	REVERSE
AT1G51670.1	similar to unknown protein Arabidopsis thaliana TAIRAT1G48180.1 contains domain Cysteine proteinases SSF54001	19160810	19162012	FORWARD
AT1G04660.1	glycine-rich protein	1300667	1301305	REVERSE
AT1G27640.1	unknown protein	9614450	9614893	REVERSE
AT1G35900.1	unknown protein	13348716	13349645	REVERSE
AT1G54720.1	early-responsive to dehydration protein-relatedERD protein-related	20426498	20427421	FORWARD
AT1G27610.1	unknown protein	9607098	9607564	REVERSE
AT1G05330.1	unknown protein	1558169	1558582	FORWARD
AT1G47395.1	unknown protein	17385557	17385709	FORWARD
AT1G13760.1	unknown protein	4720362	4721098	REVERSE
AT1G54880.1	unknown protein	20464705	20465225	REVERSE
AT1G54950.1	similar to unknown protein Arabidopsis thaliana TAIRAT1G07690.1	20494195	20494942	REVERSE
AT1G21520.1	unknown protein	7534522	7534722	REVERSE
AT1G45165.1	Expressed protein	17093309	17093641	FORWARD
AT1G70040.1	similar to unknown protein Arabidopsis thaliana TAIRAT1G70120.1 contains InterPro domain Protein of unknown function DUF1163 InterProIPR009544	26384896	26385571	FORWARD
AT1G70120.1	similar to unknown protein Arabidopsis thaliana TAIRAT1G70040.1 contains InterPro domain Protein of unknown function DUF1163 InterProIPR009544	26412584	26413260	FORWARD
AT1G70020.1	similar to unknown protein Arabidopsis thaliana TAIRAT5G39330.1 contains InterPro domain Protein of unknown function DUF1163 InterProIPR009544	26381033	26381816	FORWARD
AT1G61920.1	unknown protein	22892122	22892433	FORWARD
AT1G31580.1	ECS1	11311281	11311693	FORWARD	CXC750, ECS1
AT1G47495.1	similar to unknown protein Arabidopsis thaliana TAIRAT2G45403.1	17431385	17432253	REVERSE
AT1G49110.1	unknown protein	18175381	18175914	FORWARD
AT1G52827.1	unknown protein	19675193	19675528	REVERSE
AT1G52905.1	similar to unknown protein Arabidopsis thaliana TAIRAT1G27565.1	19709898	19710165	FORWARD
AT1G30250.1	unknown protein	10647237	10647485	REVERSE
AT1G19060.1	similar to unknown protein Arabidopsis thaliana TAIRAT1G02770.1 contains InterPro domain Protein of unknown function DUF626 Arabidopsis thaliana InterProIPR006462	6582057	6583592	REVERSE
AT1G64360.1	unknown protein	23891591	23891848	FORWARD
AT1G52615.1	unknown protein	19604243	19605550	REVERSE
AT1G22890.1	unknown protein	8102840	8103217	FORWARD
AT1G47813.1	similar to unknown protein Arabidopsis thaliana TAIRAT1G47820.1 similar to unknown protein Arabidopsis thaliana TAIRAT1G47820.2	17608998	17609258	FORWARD
AT1G07680.1	similar to unknown protein Arabidopsis thaliana TAIRAT5G23903.1	2376059	2376990	FORWARD
AT1G19397.1	unknown protein	6711031	6711327	FORWARD
AT1G19394.1	unknown protein	6709764	6710596	FORWARD
AT1G19500.1	similar to unknown protein Arabidopsis thaliana TAIRAT2G35765.1	6754943	6755527	REVERSE
AT1G16515.1	unknown protein	5647598	5647702	REVERSE
AT1G75770.1	unknown protein	28453683	28454632	FORWARD
AT1G47680.1	unknown protein	17543215	17543529	FORWARD
AT1G49150.1	unknown protein	18182245	18182691	FORWARD
AT1G47690.1	similar to unknown protein Arabidopsis thaliana TAIRAT1G47700.1	17546519	17546671	FORWARD
AT1G47700.1	similar to unknown protein Arabidopsis thaliana TAIRAT1G47690.1	17549765	17549917	FORWARD
AT1G02490.1	unknown protein	516618	516734	FORWARD
AT1G58235.1	unknown protein	21584082	21584306	REVERSE
AT1G58242.1	similar to unknown protein Arabidopsis thaliana TAIRAT5G34828.1	21585751	21586026	REVERSE
AT1G24390.1	unknown protein	8648190	8648823	FORWARD
AT1G31620.1	unknown protein	11316922	11317875	FORWARD
AT1G58150.1	unknown protein	21533768	21534123	FORWARD
AT1G02320.1	unknown protein	461828	461974	FORWARD
AT1G26350.1	unknown protein	9115997	9116768	REVERSE
AT1G52390.1	unknown protein	19515637	19515903	REVERSE
AT1G72645.1	unknown protein	27352274	27352531	FORWARD
AT1G30795.1	hydroxyproline-rich glycoprotein family protein	10935813	10936142	FORWARD
AT1G21940.1	similar to unknown protein Arabidopsis thaliana TAIRAT1G21950.1	7715159	7716964	REVERSE
AT1G22010.1	unknown protein	7749560	7750051	FORWARD
AT1G02710.1	glycine-rich protein	589706	589996	REVERSE
AT1G24060.1	unknown protein	8509365	8510045	REVERSE
AT1G35320.1	similar to unknown protein Arabidopsis thaliana TAIRAT4G09260.1	12960519	12962831	REVERSE
AT1G35183.1	unknown protein	12884416	12884568	FORWARD
AT1G62935.1	unknown protein	23312545	23313075	REVERSE
AT1G48145.1	similar to unknown protein Arabidopsis thaliana TAIRAT1G50790.1	17788176	17788582	REVERSE
AT1G43720.1	similar to unknown protein Arabidopsis thaliana TAIRAT3G42870.1	16497520	16498518	FORWARD
AT1G38790.1	similar to unknown protein Arabidopsis thaliana TAIRAT2G08986.1	14545718	14546969	REVERSE
AT1G32650.1	unknown protein	11810537	11810611	REVERSE
AT1G35375.1	unknown protein	13005651	13006165	REVERSE
AT1G71235.1	unknown protein	26858221	26858884	FORWARD
AT1G38630.1	similar to unknown protein Arabidopsis thaliana TAIRAT1G38790.1	14513325	14513783	REVERSE
AT1G35365.1	similar to unknown protein Arabidopsis thaliana TAIRAT3G27900.1 contains InterPro domain Protein of unknown function DUF1184 InterProIPR009568	12991370	12992123	FORWARD
AT1G35500.1	similar to unknown protein Arabidopsis thaliana TAIRAT1G35614.1	13066065	13066574	FORWARD
AT1G32570.1	unknown protein	11777281	11777537	FORWARD
AT1G50470.1	similar to F-box family protein Arabidopsis thaliana TAIRAT3G17560.1 contains InterPro domain F-box associated type 1 InterProIPR006527	18703668	18704112	REVERSE
AT1G67855.1	unknown protein	25445979	25446261	REVERSE
AT1G53610.1	similar to unknown protein Arabidopsis thaliana TAIRAT1G53620.1	20012664	20012988	REVERSE
AT1G28375.1	unknown protein	9961141	9961449	FORWARD
AT1G53625.1	unknown protein	20018213	20018482	REVERSE
AT1G48730.1	unknown protein	18024005	18025945	REVERSE
AT1G63055.1	similar to unknown protein Arabidopsis thaliana TAIRAT1G63057.2	23383404	23384110	FORWARD
AT1G43415.1	unknown protein	16381414	16381845	FORWARD
AT1G76910.1	unknown protein	28892112	28892998	FORWARD
AT1G76960.1	unknown protein	28925532	28925802	REVERSE
AT1G53640.1	unknown protein	20024553	20029129	REVERSE
AT1G48180.1	similar to unknown protein Arabidopsis thaliana TAIRAT1G51670.1	17796194	17797386	REVERSE
AT1G62210.1	unknown protein	22989761	22990291	FORWARD
AT1G35400.1	similar to unknown protein Arabidopsis thaliana TAIRAT1G35410.1 contains InterPro domain Protein of unknown function DUF1184 InterProIPR009568 contains InterPro domain Uncharacterised conserved protein UCP031143 InterProIPR016970	13018267	13019029	FORWARD
AT1G35030.1	similar to unknown protein Arabidopsis thaliana TAIRAT1G34910.1	12808224	12809459	FORWARD
AT1G50290.1	unknown protein	18631526	18631930	REVERSE
AT1G62080.1	similar to unknown protein Arabidopsis thaliana TAIRAT1G62000.1	22950116	22950568	REVERSE
AT1G35410.1	similar to unknown protein Arabidopsis thaliana TAIRAT1G35400.1 contains InterPro domain Protein of unknown function DUF1184 InterProIPR009568 contains InterPro domain Uncharacterised conserved protein UCP031143 InterProIPR016970	13024139	13024919	FORWARD
AT1G62060.1	similar to unknown protein Arabidopsis thaliana TAIRAT1G62220.1	22945460	22945912	REVERSE
AT1G35614.1	similar to unknown protein Arabidopsis thaliana TAIRAT1G35500.1	13148570	13149537	FORWARD
AT1G62225.1	similar to unknown protein Arabidopsis thaliana TAIRAT1G62060.1	22993515	22993946	REVERSE
AT1G62220.1	similar to unknown protein Arabidopsis thaliana TAIRAT1G62060.1	22991917	22992378	FORWARD
AT1G38950.1	unknown protein	14590293	14590860	FORWARD
AT1G11850.2	unknown protein	3999236	3999562	FORWARD
AT1G29179.1	similar to DC1 domain-containing protein Arabidopsis thaliana TAIRAT1G44020.1	10198848	10199564	FORWARD
AT1G64107.1	Encodes a defensin-like DEFL family protein.	23799866	23800218	REVERSE
AT1G73603.1	LCR64 Low-molecular-weight cysteine-rich 64 electron carrier iron-sulfur cluster binding	27678021	27678572	FORWARD	LCR64
AT1G73607.1	LCR65 Low-molecular-weight cysteine-rich 65	27679922	27680413	FORWARD	LCR65
AT1G47317.1	Encodes a defensin-like DEFL family protein.	17349534	17349955	FORWARD
AT1G65113.1	SCRL2 SCR-Like 2	24193127	24193500	FORWARD	CRL2
AT1G34047.1	Encodes a defensin-like DEFL family protein.	12390503	12390818	REVERSE
AT1G77093.1	Encodes a defensin-like DEFL family protein.	28967402	28968043	FORWARD
AT1G35435.1	Encodes a defensin-like DEFL family protein.	13032784	13033225	REVERSE
AT1G64195.1	Encodes a defensin-like DEFL family protein.	23831374	23831711	REVERSE
AT1G35537.1	Encodes a defensin-like DEFL family protein.	13105184	13105548	REVERSE
AT1G76954.1	Encodes a defensin-like DEFL family protein.	28922760	28923431	REVERSE
AT1G49715.1	Encodes a defensin-like DEFL family protein.	18400521	18401007	REVERSE
AT1G67775.1	CLE8 CLAVATA3ESR-RELATED 8	25415099	25415359	REVERSE	CLE8
AT1G68905.1	Encodes a defensin-like DEFL family protein.	25910379	25910755	REVERSE
AT1G59833.1	Encodes a defensin-like DEFL family protein.	22027002	22027379	FORWARD
AT1G58055.1	Encodes a defensin-like DEFL family protein.	21492406	21492729	FORWARD
AT1G61688.1	Encodes a defensin-like DEFL family protein.	22784458	22785018	REVERSE
AT1G56553.1	Encodes a defensin-like DEFL family protein.	21193387	21193754	FORWARD
AT1G69828.1	Encodes a defensin-like DEFL family protein.	26291185	26291611	FORWARD
AT1G63535.1	Encodes a defensin-like DEFL family protein.	23569708	23569890	REVERSE
AT1G69818.1	Encodes a defensin-like DEFL family protein.	26286088	26286570	FORWARD
AT1G65352.1	Encodes a defensin-like DEFL family protein.	24281435	24281961	FORWARD
AT1G13609.1	Encodes a defensin-like DEFL family protein.	4662815	4663143	FORWARD
AT1G14755.1	Encodes a defensin-like DEFL family protein.	5083760	5084093	FORWARD
AT1G13605.1	methyltransferase	4658600	4659007	FORWARD
AT1G13755.1	Encodes a defensin-like DEFL family protein.	4718758	4719235	REVERSE
AT1G08695.1	SCRL3 SCR-Like 3	2769059	2769486	REVERSE	CRL3
AT1G31772.1	Encodes a defensin-like DEFL family protein.	11378921	11379395	FORWARD
AT1G13607.1	Encodes a defensin-like DEFL family protein.	4660775	4661095	FORWARD
AT1G13608.1	Encodes a defensin-like DEFL family protein.	4661679	4662026	FORWARD
AT1G30972.1	Encodes a Plant thionin family protein	11044652	11044891	FORWARD
AT1G27135.1	Encodes a Maternally expressed gene MEG family protein	9427151	9427516	FORWARD
AT1G77682.1	Encodes a Plant thionin family protein	29201602	29201919	REVERSE
AT1G30974.1	Encodes a Plant thionin family protein	11047012	11047251	FORWARD
AT1G54775.1	Encodes a Plant thionin family protein	20441451	20441681	REVERSE
AT1G21928.1	Encodes a Plant thionin family protein	7712200	7712502	REVERSE
AT1G53282.1	Encodes a Plant thionin family protein	19871672	19872003	REVERSE
AT1G34795.1	Encodes a Plant thionin family protein	12769731	12770009	REVERSE
AT1G34860.1	Encodes a Plant thionin family protein	12803686	12803964	REVERSE
AT1G58248.1	Encodes a Plant thionin family protein	21589701	21589976	REVERSE
AT1G34930.1	Encodes a Plant thionin family protein	12807099	12807377	REVERSE
AT1G58245.1	Encodes a Plant thionin family protein	21587929	21588189	REVERSE
AT1G35035.1	Encodes a Plant thionin family protein	12811008	12811286	REVERSE
AT1G34850.1	Encodes a Plant thionin family protein	12800286	12800549	REVERSE
AT1G34830.1	Encodes a Plant thionin family protein	12793623	12793901	REVERSE
AT1G21925.1	Encodes a Plant thionin family protein	7710412	7710714	REVERSE
AT1G34792.1	Encodes a Plant thionin family protein	12766351	12766629	REVERSE
AT1G10745.1	Encodes a Maternally expressed gene MEG family protein	3572711	3573067	FORWARD
AT1G21866.1	Encodes a Plant thionin family protein	7677488	7677769	FORWARD
AT1G10717.1	Encodes a Maternally expressed gene MEG family protein	3562181	3562555	FORWARD
AT1G21835.1	Encodes a Plant thionin family protein	7665653	7665925	FORWARD
AT1G12665.1	Encodes a Plant thionin family protein	4312396	4312665	FORWARD
AT1G21864.1	Encodes a Plant thionin family protein	7675554	7675835	FORWARD
AT1G10747.1	Encodes a Maternally expressed gene MEG family protein	3574313	3574637	FORWARD
AT1G34800.1	Encodes a Plant thionin family protein	12773142	12773420	REVERSE
AT1G34805.1	Encodes a Plant thionin family protein	12776556	12776834	REVERSE
AT1G34820.1	Encodes a Plant thionin family protein	12786795	12787073	REVERSE
AT1G34825.1	Encodes a Plant thionin family protein	12790209	12790487	REVERSE
AT1G34810.1	Encodes a Plant thionin family protein	12779970	12780248	REVERSE
AT1G34840.1	Encodes a Plant thionin family protein	12796962	12797225	REVERSE
AT1G11785.1	unknown protein	3980147	3980901	REVERSE
AT1G07485.1	unknown protein	2301502	2301889	FORWARD
AT1G27565.1	similar to unknown protein Arabidopsis thaliana TAIRAT1G52905.1	9574697	9574965	FORWARD
AT1G36078.1	unknown protein	13482909	13483863	REVERSE
AT1G15885.1	unknown protein	5460544	5461089	FORWARD
AT1G21528.1	unknown protein	7542819	7543028	REVERSE
AT1G24147.1	unknown protein	8542511	8543295	FORWARD
AT1G26762.1	similar to unknown protein Arabidopsis thaliana TAIRAT5G26270.1	9253716	9254129	FORWARD
AT1G29418.1	unknown protein	10300872	10301138	FORWARD
AT1G35255.1	unknown protein	12935925	12936308	REVERSE
AT1G36622.1	similar to unknown protein Arabidopsis thaliana TAIRAT1G36640.1	13837629	13838137	REVERSE
AT1G04778.1	unknown protein	1339946	1340116	FORWARD
AT1G52857.1	unknown protein	19685088	19685349	REVERSE
AT1G53635.1	unknown protein	20023168	20023407	REVERSE
AT1G62421.1	unknown protein	23103149	23103463	FORWARD
AT1G22885.2	unknown protein	8101597	8102122	FORWARD
AT1G68862.1	unknown protein	25890500	25891679	REVERSE
AT1G67148.1	unknown protein	25124960	25125336	FORWARD
AT1G77525.1	unknown protein	29138925	29139332	REVERSE
AT1G01305.1	unknown protein	119429	119854	FORWARD
AT1G74929.1	unknown protein	28147658	28147759	REVERSE
AT1G34041.1	unknown protein	12378013	12378168	FORWARD
AT1G61165.1	unknown protein	22551801	22551908	FORWARD
AT1G72141.1	unknown protein	27148808	27148984	REVERSE
AT1G51823.1	unknown protein	19245963	19246106	FORWARD
AT1G74448.1	unknown protein	27985792	27985941	REVERSE
AT1G34042.1	unknown protein	12379407	12379667	REVERSE
AT1G35181.1	unknown protein	12879284	12879448	FORWARD
AT1G33925.1	unknown protein	12322554	12322733	FORWARD
AT1G33709.1	unknown protein	12219351	12219482	REVERSE
AT1G55615.1	unknown protein	20789240	20789437	REVERSE
AT1G77746.1	unknown protein	29232809	29232982	FORWARD
AT1G28307.1	unknown protein	9909007	9909114	FORWARD
AT1G28281.1	unknown protein	9887506	9887643	FORWARD
AT1G53541.1	unknown protein	19985053	19985163	REVERSE
AT1G80831.1	unknown protein	30381263	30381373	FORWARD
AT1G53366.1	unknown protein	19913508	19913645	REVERSE
AT1G30016.1	unknown protein	10521104	10521199	REVERSE
AT1G55045.1	unknown protein	20544360	20544557	FORWARD
AT1G35242.1	unknown protein	12931222	12931374	FORWARD
AT1G53039.1	unknown protein	19767748	19767888	FORWARD
AT1G76728.1	unknown protein	28807527	28807628	FORWARD
AT1G31875.1	unknown protein	11442893	11443024	REVERSE
AT1G31319.1	unknown protein	11211788	11211895	REVERSE
AT1G76994.1	unknown protein	28942531	28942692	FORWARD
AT1G70949.1	unknown protein	26756063	26756326	REVERSE
AT1G42699.1	unknown protein	16054235	16054375	FORWARD
AT1G48912.1	unknown protein	18098568	18098714	FORWARD
AT1G41875.1	unknown protein	15652613	15652846	FORWARD
AT1G37162.1	unknown protein	14187190	14187294	REVERSE
AT1G65907.1	unknown protein	24523838	24523930	FORWARD
AT1G65541.1	unknown protein	24369973	24370068	FORWARD
AT1G62301.1	unknown protein	23024180	23024350	REVERSE
AT1G62863.1	unknown protein	23282831	23282998	FORWARD
AT1G44941.1	unknown protein	16997553	16997735	REVERSE
AT1G62978.1	unknown protein	23335127	23335273	REVERSE
AT1G44094.1	unknown protein	16765725	16765847	FORWARD
AT1G47946.1	unknown protein	17677001	17677195	REVERSE
AT1G66475.1	unknown protein	24805274	24805417	REVERSE
AT1G48953.1	similar to unknown protein Arabidopsis thaliana TAIRAT5G35066.1	18114758	18115048	REVERSE
AT1G37113.1	unknown protein	14139641	14139838	FORWARD
AT1G50691.1	unknown protein	18784490	18784738	REVERSE
AT1G35461.1	unknown protein	13043467	13043607	FORWARD
AT1G61353.1	unknown protein	22640260	22640433	REVERSE
AT1G70944.1	unknown protein	26752799	26752915	REVERSE
AT1G35333.1	unknown protein	12970249	12970398	FORWARD
AT1G70209.1	unknown protein	26443316	26443459	REVERSE
AT1G50954.1	unknown protein	18890201	18890296	REVERSE
AT1G53543.1	unknown protein	19985637	19985792	FORWARD
AT1G66553.1	unknown protein	24834823	24834933	FORWARD
AT1G36942.1	unknown protein	14008588	14008782	REVERSE
AT1G50603.1	unknown protein	18744228	18744329	FORWARD
AT1G67875.1	unknown protein	25456362	25456556	FORWARD
AT1G28007.1	unknown protein	9762011	9762196	FORWARD
AT1G37007.1	unknown protein	14042303	14042461	REVERSE
AT1G34419.1	unknown protein	12583017	12583184	REVERSE
AT1G21327.1	unknown protein	7471935	7472198	REVERSE
AT1G23074.1	unknown protein	8177821	8177985	FORWARD
AT1G12451.1	unknown protein	4246107	4246289	REVERSE
AT1G26771.1	unknown protein	9263156	9263260	REVERSE
AT1G05136.1	unknown protein	1478922	1479062	FORWARD
AT1G21281.1	unknown protein	7448540	7448671	FORWARD
AT1G12423.1	unknown protein	4231025	4231144	REVERSE
AT1G12938.1	unknown protein	4412885	4413055	FORWARD
AT1G07901.1	unknown protein	2443968	2444120	REVERSE
AT1G09026.1	unknown protein	2907127	2907282	FORWARD
AT1G22067.1	unknown protein	7787380	7787514	FORWARD
AT1G11684.1	unknown protein	3941103	3941300	REVERSE
AT1G21975.1	unknown protein	7732269	7732457	FORWARD
AT1G12211.1	unknown protein	4143864	4144112	REVERSE
AT1G10652.1	unknown protein	3527710	3527832	FORWARD
AT1G22651.1	unknown protein	8016115	8016276	FORWARD
AT1G12411.1	unknown protein	4225319	4225480	REVERSE
AT1G18871.1	unknown protein	6519300	6519476	REVERSE
AT1G21738.1	unknown protein	7640991	7641083	REVERSE
AT1G22767.1	unknown protein	8061031	8061165	REVERSE
AT1G04684.1	unknown protein	1310429	1310578	REVERSE
AT1G04171.1	unknown protein	1100443	1100607	REVERSE
AT1G15045.1	hypothetical protein	5181852	5181959	FORWARD
AT1G02074.1	unknown protein	372064	372210	FORWARD
AT1G14549.1	unknown protein	4978789	4978902	REVERSE
AT1G03022.1	unknown protein	699121	699246	FORWARD
AT1G26916.1	unknown protein	9327143	9327238	FORWARD
AT1G20875.1	unknown protein	7261470	7261670	FORWARD
AT1G27213.1	unknown protein	9460022	9460174	REVERSE
AT1G02391.1	unknown protein	483764	483919	REVERSE
AT1G14225.1	unknown protein	4860510	4860644	REVERSE
AT1G26773.1	unknown protein	9264391	9264567	FORWARD
AT1G19086.1	unknown protein	6588533	6589247	FORWARD
AT1G04501.1	unknown protein	1224551	1224679	FORWARD
AT1G20967.1	unknown protein	7313070	7313216	FORWARD
AT1G26921.1	unknown protein	9330943	9331092	REVERSE
AT1G01471.1	unknown protein	173251	173466	FORWARD
AT1G29952.1	CPuORF34 Conserved peptide upstream open reading frame 34	10492482	10492559	FORWARD	CPuORF34
AT1G64628.1	CPuORF57 Conserved peptide upstream open reading frame 57	24023287	24023502	FORWARD	CPuORF57
AT1G16858.1	CPuORF55 Conserved peptide upstream open reading frame 55	5767509	5767586	FORWARD	CPuORF55
AT1G73602.1	CPuORF32 Conserved peptide upstream open reading frame 32	27674287	27674364	FORWARD	CPuORF32
AT1G64142.1	CPuORF23 Conserved peptide upstream open reading frame 23	23809788	23809850	REVERSE	CPuORF23
AT1G48598.1	CPuORF31 Conserved peptide upstream open reading frame 31	17969601	17969678	FORWARD	CPuORF31
AT1G78882.1	CPuORF56 Conserved peptide upstream open reading frame 56	29660578	29660655	REVERSE	CPuORF56
AT1G64561.1	unknown protein	23977971	23978405	REVERSE
AT1G11608.1	similar to F-box family protein Arabidopsis thaliana TAIRAT1G11620.1 contains InterPro domain F-box associated type 1 InterProIPR006527	3906266	3906520	FORWARD
AT1G22065.1	unknown protein	7785878	7786096	FORWARD
AT1G29465.1	unknown protein	10309612	10309722	FORWARD
AT1G33102.1	unknown protein	12002513	12002611	REVERSE
AT1G53887.1	unknown protein	20126281	20126376	REVERSE
AT1G55152.1	unknown protein	20581611	20581790	REVERSE
AT1G47265.1	unknown protein	17327008	17327238	FORWARD
AT1G68238.1	unknown protein	25578144	25578341	FORWARD
AT1G09176.1	unknown protein	2964154	2964606	FORWARD
AT1G49032.1	unknown protein	18141983	18142156	FORWARD
AT1G62333.1	contains domain PRICHEXTENSN PR01217	23054131	23054343	FORWARD
AT1G53542.1	unknown protein	19985296	19985481	FORWARD
AT1G45229.1	unknown protein	17157512	17161241	REVERSE
AT1G08165.1	unknown protein	2561910	2562145	REVERSE
AT1G63057.1	similar to unknown protein Arabidopsis thaliana TAIRAT1G63055.1	23385907	23386654	FORWARD
AT1G16022.1	unknown protein	5501390	5501850	REVERSE
AT1G77765.4	unknown protein	29249975	29250853	FORWARD
AT1G61093.1	similar to unknown protein Arabidopsis thaliana TAIRAT1G61095.1	22505764	22506141	REVERSE
AT2G19420.1	unknown protein	8418783	8420965	FORWARD
AT2G18320.1	similar to F-box family protein Arabidopsis thaliana TAIRAT3G19880.1 contains InterPro domain F-box associated type 1 InterProIPR006527	7963302	7964613	FORWARD
AT2G15185.1	zinc knuckle CCHC-type protein-related	6597958	6598626	REVERSE
AT2G47200.1	unknown protein	19384954	19385220	REVERSE
AT2G12170.1	unknown protein	4897274	4898273	REVERSE
AT2G34655.1	unknown protein	14603915	14603983	FORWARD
AT2G19300.1	unknown protein	8375122	8375301	REVERSE
AT2G19290.1	unknown protein	8373001	8374104	REVERSE
AT2G30560.1	glycine-rich protein	13024424	13025934	FORWARD
AT2G06095.1	unknown protein	2373775	2374525	FORWARD
AT2G20625.1	similar to unknown protein Arabidopsis thaliana TAIRAT2G20620.1 contains InterPro domain Protein of unknown function DUF626 Arabidopsis thaliana InterProIPR006462	8903235	8904299	REVERSE
AT2G10930.1	similar to unknown protein Arabidopsis thaliana TAIRAT5G48500.1 contains domain PTHR11566SF10 PTHR11566SF10 contains domain PTHR11566 PTHR11566	4310400	4311000	REVERSE
AT2G19700.1	unknown protein	8512275	8512652	REVERSE
AT2G42885.1	Encodes a defensin-like DEFL family protein.	17853192	17853670	REVERSE
AT2G06908.1	unknown protein	2815395	2816346	FORWARD
AT2G06906.1	similar to nucleic acid bindingzinc ion binding Arabidopsis thaliana TAIRAT2G06904.1	2807412	2807964	REVERSE
AT2G06904.1	nucleic acid bindingzinc ion binding	2806622	2807365	FORWARD
AT2G18270.1	unknown protein	7953240	7953488	REVERSE
AT2G31700.1	unknown protein	13487587	13488645	FORWARD
AT2G22940.1	similar to zinc finger C3HC4-type RING finger family protein Arabidopsis thaliana TAIRAT3G45560.1	9768735	9770542	REVERSE
AT2G41470.1	embryo-specific protein-related	17299223	17301316	REVERSE
AT2G12935.1	unknown protein	5322120	5323123	REVERSE
AT2G12945.1	unknown protein	5329985	5330706	REVERSE
AT2G41280.1	M10	17216841	17217289	FORWARD	ATM10, M10
AT2G32890.1	RALFL17 RALF-LIKE 17	13960135	13960368	REVERSE	RALFL17
AT2G26120.1	glycine-rich protein	11130508	11130895	FORWARD
AT2G22820.1	unknown protein	9728311	9728505	REVERSE
AT2G30925.1	unknown protein	13168892	13169020	FORWARD
AT2G15327.1	unknown protein	6679110	6679857	REVERSE
AT2G16015.1	unknown protein	6977434	6977933	FORWARD
AT2G18610.1	unknown protein	8083430	8084396	REVERSE
AT2G04675.1	unknown protein	1637640	1637843	REVERSE
AT2G45403.1	similar to unknown protein Arabidopsis thaliana TAIRAT1G34095.1	18716611	18717227	FORWARD
AT2G02795.1	unknown protein	795895	796491	FORWARD
AT2G10608.1	unknown protein	4152843	4153250	REVERSE
AT2G25510.1	unknown protein	10863850	10864161	FORWARD
AT2G40085.1	unknown protein	16743612	16743970	REVERSE
AT2G02515.1	unknown protein	675269	675544	FORWARD
AT2G02440.1	unknown protein	638011	639304	FORWARD
AT2G13430.1	unknown protein	5597134	5598504	FORWARD
AT2G16340.1	unknown protein	7080216	7080566	FORWARD
AT2G18930.1	unknown protein	8205860	8206154	FORWARD
AT2G21237.1	similar toATBPC5BBRBPC5BPC5 BASIC PENTACYSTEINE 5 DNA bindingtranscription factor Arabidopsis thaliana TAIRAT4G38910.1	9107765	9108265	REVERSE
AT2G20150.1	unknown protein	8705280	8705561	FORWARD
AT2G42395.1	unknown protein	17660644	17661058	REVERSE
AT2G19200.1	similar to unknown protein Arabidopsis thaliana TAIRAT4G11700.1 contains InterPro domain Protein of unknown function DUF626 Arabidopsis thaliana InterProIPR006462	8340300	8341703	FORWARD
AT2G42340.1	unknown protein	17642385	17644700	REVERSE
AT2G30760.1	unknown protein	13112847	13115298	REVERSE
AT2G46360.1	unknown protein	19035580	19035873	FORWARD
AT2G33010.1	ubiquitin-associated UBATS-N domain-containing protein	14017969	14020323	FORWARD
AT2G41780.1	unknown protein	17435235	17435618	FORWARD
AT2G10602.1	similar to unknown protein Arabidopsis thaliana TAIRAT1G36756.1	4141977	4142970	FORWARD
AT2G15930.1	unknown protein	6948672	6949060	REVERSE
AT2G22340.1	unknown protein	9499959	9501035	REVERSE
AT2G39520.1	unknown protein	16503891	16504699	FORWARD
AT2G25305.1	Encodes a defensin-like DEFL family protein.	10781700	10782055	REVERSE
AT2G24693.1	Expressed protein	10513398	10513829	FORWARD
AT2G11462.1	contains domain Ubiquitin-like SSF54236	4596817	4597460	REVERSE
AT2G05645.1	unknown protein	2101494	2102108	REVERSE
AT2G24460.1	similar to zinc finger C3HC4-type RING finger family protein Arabidopsis thaliana TAIRAT2G24480.1	10401591	10402043	FORWARD
AT2G35080.1	ATP bindingaminoacyl-tRNA ligase nucleotide binding	14796324	14798527	REVERSE
AT2G05270.1	unknown protein	1920882	1920986	REVERSE
AT2G20595.1	similar to unknown protein Arabidopsis thaliana TAIRAT2G20605.1	8878778	8879078	REVERSE
AT2G10970.1	invertasepectin methylesterase inhibitor family protein	4340030	4340614	REVERSE
AT2G43450.1	unknown protein	18050311	18051219	REVERSE
AT2G11405.1	unknown protein	4550257	4550604	FORWARD
AT2G11626.1	similar to beta-galactosidase Arabidopsis thaliana TAIRAT2G04378.2	4668540	4669533	FORWARD
AT2G05500.1	unknown protein	2014365	2015403	REVERSE
AT2G21780.1	unknown protein	9298134	9298472	FORWARD
AT2G29790.1	Encodes a Maternally expressed gene MEG family protein pseudogene	12728062	12729509	REVERSE
AT2G32275.1	Expressed protein	13716766	13717044	FORWARD
AT2G02840.1	similar to nucleic acid bindingzinc ion binding Arabidopsis thaliana TAIRAT2G06904.1	821632	822099	FORWARD
AT2G34120.1	cytochrome-c oxidase	14412418	14412630	FORWARD
AT2G11570.1	3-5-exoribonuclease RNA binding	4641333	4642285	REVERSE
AT2G09840.1	similar to nucleic acid bindingzinc ion binding Arabidopsis thaliana TAIRAT2G06904.1	3712042	3712533	REVERSE
AT2G04063.1	glycine-rich protein	1349755	1350174	REVERSE
AT2G01175.1	unknown protein	105571	105759	REVERSE
AT2G07774.1	unknown protein	3303926	3304570	REVERSE
AT2G07692.1	Identical to Uncharacterized mitochondrial protein AtMg01300Arabidopsis Thaliana GBP92561GBQ1ZXV7GBQ8S893	3340703	3341113	REVERSE
AT2G34270.1	unknown protein	14475831	14476955	REVERSE
AT2G07779.1	unknown protein	3254774	3255049	REVERSE
AT2G07672.1	Identical to Uncharacterized mitochondrial protein AtMg01050Arabidopsis Thaliana GBP92539GBQ1ZXX5GBQ4PL87GBQ8S876GBQ8S8C5	3257582	3258061	FORWARD
AT2G02835.1	similar to nucleic acid bindingzinc ion binding Arabidopsis thaliana TAIRAT2G06904.1	820436	821290	REVERSE
AT2G06555.1	unknown protein	2604192	2604829	REVERSE
AT2G07676.1	Identical to Uncharacterized mitochondrial protein AtMg00970Arabidopsis Thaliana GBP92531GBQ1ZXY1GBQ8S879GBQ8S8C2 similar to hypothetical protein BrnapMp028 Brassica napus GBYP717126.1	3272616	3272972	FORWARD
AT2G36920.1	similar to unknown protein Arabidopsis thaliana TAIRAT4G02870.1	15515917	15516567	FORWARD
AT2G07215.1	similar to unknown protein Arabidopsis thaliana TAIRAT2G10965.1	2996773	2997886	REVERSE
AT2G12405.1	unknown protein	5017874	5018672	REVERSE
AT2G11015.1	similar to unknown protein Arabidopsis thaliana TAIRAT5G29050.1	4373282	4373722	FORWARD
AT2G03180.1	unknown protein	962761	963123	FORWARD
AT2G10965.1	similar to unknown protein Arabidopsis thaliana TAIRAT2G07215.1	4330753	4332030	FORWARD
AT2G24945.1	similar to unknown protein Arabidopsis thaliana TAIRAT4G36925.1	10618823	10619293	FORWARD
AT2G28570.1	unknown protein	12249141	12249377	FORWARD
AT2G05185.1	similar to unknown protein Arabidopsis thaliana TAIRAT5G22608.1	1876971	1877835	FORWARD
AT2G14700.1	unknown protein	6299548	6302808	FORWARD
AT2G07728.1	unknown protein	3453683	3456124	FORWARD
AT2G07290.1	unknown protein	3029558	3030032	FORWARD
AT2G07310.1	unknown protein	3034794	3036384	REVERSE
AT2G38350.1	unknown protein	16075419	16076386	FORWARD
AT2G07702.1	Identical to Uncharacterized mitochondrial protein AtMg00440AtMg01140Arabidopsis Thaliana GBP93300GBP92545GBQ6DR78GBQ8L7I5GBQ8S8J3	3372694	3373152	FORWARD
AT2G06645.1	similar to unknown protein Arabidopsis thaliana TAIRAT2G06570.1	2648477	2648968	REVERSE
AT2G07701.1	Identical to Uncharacterized mitochondrial protein AtMg00430AtMg01150Arabidopsis Thaliana GBP93299GBP92546	3371829	3372149	FORWARD
AT2G39160.1	unknown protein	16340568	16341251	REVERSE
AT2G07721.1	unknown protein	3434479	3434991	REVERSE
AT2G07719.1	Identical to Uncharacterized mitochondrial protein AtMg00610Arabidopsis Thaliana GBP93316 contains domain PROKARLIPOPROTEIN PS51257	3433007	3433492	REVERSE
AT2G41260.2	M17	17213619	17214570	FORWARD	ATM17, M17
AT2G16586.1	unknown protein	7198731	7198892	FORWARD
AT2G34185.1	unknown protein	14441481	14442381	FORWARD
AT2G48075.1	similar to unknown protein Arabidopsis thaliana TAIRAT3G63050.1	19671213	19671692	REVERSE
AT2G17442.1	unknown protein	7581142	7582234	REVERSE
AT2G07669.1	unknown protein	3283221	3283550	FORWARD
AT2G07795.1	unknown protein	3493289	3493618	FORWARD
AT2G31751.1	unknown protein	13507174	13507578	REVERSE
AT2G24617.1	unknown protein	10469989	10470303	FORWARD
AT2G12465.1	LCR50 Low-molecular-weight cysteine-rich 50	5062607	5062954	REVERSE	LCR50
AT2G24615.1	Encodes a defensin-like DEFL family protein.	10468278	10469897	FORWARD
AT2G03931.1	Encodes a defensin-like DEFL family protein.	1214425	1214840	FORWARD
AT2G06983.1	SCRL16 SCR-Like 16	2888948	2889379	FORWARD	CRL16
AT2G05335.1	SCRL15 SCR-Like 15	1942554	1943039	FORWARD	CRL15
AT2G03932.1	Encodes a defensin-like DEFL family protein.	1213230	1213647	FORWARD
AT2G24625.1	Encodes a defensin-like DEFL family protein.	10475419	10476365	FORWARD
AT2G06166.1	Encodes a defensin-like DEFL family protein.	2411002	2411653	FORWARD
AT2G13542.1	Encodes a defensin-like DEFL family protein.	5650251	5650697	REVERSE
AT2G12475.1	Encodes a defensin-like DEFL family protein.	5075572	5075935	REVERSE
AT2G21465.1	endopeptidase inhibitor	9202676	9203006	REVERSE
AT2G21725.1	Encodes a defensin-like DEFL family protein.	9284739	9285152	FORWARD
AT2G17723.1	Encodes a defensin-like DEFL family protein.	7707216	7707757	FORWARD
AT2G19893.1	Encodes a defensin-like DEFL family protein.	8597035	8597406	FORWARD
AT2G20463.1	Encodes a defensin-like DEFL family protein.	8830814	8831203	REVERSE
AT2G22941.1	Encodes a defensin-like DEFL family protein.	9769185	9769523	FORWARD
AT2G03913.1	Encodes a defensin-like DEFL family protein.	1197882	1198246	FORWARD
AT2G22807.1	Encodes a defensin-like DEFL family protein.	9722165	9723063	FORWARD
AT2G22805.1	Encodes a defensin-like DEFL family protein.	9719371	9720081	FORWARD
AT2G14282.1	SCRL18 SCR-Like 18	6057010	6057475	REVERSE	CRL18
AT2G14365.1	LCR84 Low-molecular-weight cysteine-rich 84	6095451	6095820	FORWARD	LCR84
AT2G22345.1	Encodes a defensin-like DEFL family protein.	9502537	9502928	FORWARD
AT2G04034.1	Encodes a defensin-like DEFL family protein.	1297158	1297540	FORWARD
AT2G34123.1	Encodes a defensin-like DEFL family protein.	14413319	14413821	FORWARD
AT2G29045.1	LCR62 Low-molecular-weight cysteine-rich 62	12483449	12484184	FORWARD	LCR62
AT2G33233.1	LCR49 Low-molecular-weight cysteine-rich 49	14090221	14090655	REVERSE	LCR49
AT2G03955.1	Encodes a defensin-like DEFL family protein.	1238674	1239068	FORWARD
AT2G03936.1	Encodes a defensin-like DEFL family protein.	1221108	1221519	FORWARD
AT2G20208.1	LCR60 Low-molecular-weight cysteine-rich 60	8727945	8728381	FORWARD	LCR60
AT2G03933.1	Encodes a defensin-like DEFL family protein.	1217565	1217929	FORWARD
AT2G04925.1	Encodes a defensin-like DEFL family protein.	1729762	1730138	REVERSE
AT2G04425.1	LCR82 Low-molecular-weight cysteine-rich 82	1536972	1537501	REVERSE	LCR82
AT2G25685.1	SCRL17 SCR-Like 17	10944756	10945159	REVERSE	CRL17
AT2G03937.2	Encodes a defensin-like DEFL family protein.	1224429	1224750	FORWARD
AT2G36724.1	similar to unknown protein Arabidopsis thaliana TAIRAT2G26865.1	15408516	15408755	FORWARD
AT2G23985.2	unknown protein	10212738	10213363	FORWARD
AT2G20619.1	Encodes a Plant thionin family protein	8898272	8898472	FORWARD
AT2G41415.1	Encodes a Maternally expressed gene MEG family protein	17271776	17272102	REVERSE
AT2G32788.1	Encodes a Rapid ALkalinization Factor RALF family protein	13911993	13912187	FORWARD
AT2G31005.1	Encodes a Cysteine-rich peptide CRP family protein	13200581	13200874	FORWARD
AT2G20618.1	Encodes a Plant thionin family protein	8896014	8896259	FORWARD
AT2G26865.1	Encodes a Plant thionin family protein	11462691	11462927	REVERSE
AT2G20605.1	Encodes a Plant thionin family protein	8883571	8883813	FORWARD
AT2G16505.1	Encodes a Maternally expressed gene MEG family protein	7164447	7164792	REVERSE
AT2G16225.1	Encodes a Maternally expressed gene MEG family protein	7041022	7041363	REVERSE
AT2G20597.1	Encodes a Plant thionin family protein	8880141	8880395	FORWARD
AT2G16535.1	Encodes a Maternally expressed gene MEG family protein	7173189	7173522	REVERSE
AT2G16594.1	Encodes a Protease inhibitorseed storageLTP family protein	7204856	7205164	FORWARD
AT2G23348.1	unknown protein	9948383	9948655	REVERSE
AT2G35345.1	unknown protein	14887353	14887652	REVERSE
AT2G35765.1	similar to unknown protein Arabidopsis thaliana TAIRAT1G19500.1	15040713	15041034	FORWARD
AT2G27160.2	unknown protein	11614660	11615225	REVERSE
AT2G18938.1	unknown protein	8209298	8209663	FORWARD
AT2G01023.1	unknown protein	9648	9767	REVERSE
AT2G34186.1	unknown protein	14442933	14443028	REVERSE
AT2G45412.1	unknown protein	18721648	18721803	REVERSE
AT2G16016.1	unknown protein	6978222	6978350	REVERSE
AT2G05786.1	unknown protein	2198268	2198402	REVERSE
AT2G18721.1	unknown protein	8124081	8124188	FORWARD
AT2G47844.1	unknown protein	19602363	19602509	FORWARD
AT2G26511.1	unknown protein	11284867	11284968	FORWARD
AT2G20453.1	unknown protein	8822671	8822874	FORWARD
AT2G29628.1	unknown protein	12673909	12674034	REVERSE
AT2G46308.1	unknown protein	19018240	19018428	REVERSE
AT2G20784.1	unknown protein	8956702	8956857	FORWARD
AT2G33509.1	unknown protein	14200966	14201190	REVERSE
AT2G05294.1	unknown protein	1928527	1928619	REVERSE
AT2G26547.1	unknown protein	11298405	11298521	REVERSE
AT2G34224.1	unknown protein	14461167	14461337	REVERSE
AT2G28426.1	unknown protein	12166353	12166484	REVERSE
AT2G35208.1	unknown protein	14842933	14843088	FORWARD
AT2G16019.1	unknown protein	6980254	6980364	FORWARD
AT2G16668.1	unknown protein	7230978	7231130	REVERSE
AT2G16881.1	unknown protein	7321661	7321795	REVERSE
AT2G06667.1	unknown protein	2660524	2660712	REVERSE
AT2G28401.1	unknown protein	12157457	12157579	FORWARD
AT2G29263.1	unknown protein	12591320	12591505	REVERSE
AT2G29452.1	unknown protein	12632931	12633062	REVERSE
AT2G17556.1	unknown protein	7647755	7647853	REVERSE
AT2G45434.1	unknown protein	18736807	18736917	FORWARD
AT2G33006.1	unknown protein	14017090	14017278	REVERSE
AT2G34238.1	unknown protein	14465900	14466058	FORWARD
AT2G05803.1	unknown protein	2208694	2208831	REVERSE
AT2G16955.1	unknown protein	7370203	7370394	REVERSE
AT2G24683.1	unknown protein	10505806	10505940	FORWARD
AT2G29679.1	unknown protein	12696353	12696475	REVERSE
AT2G46787.1	unknown protein	19239446	19239592	FORWARD
AT2G31018.1	unknown protein	13208509	13208628	REVERSE
AT2G23149.1	unknown protein	9862937	9863044	FORWARD
AT2G02026.1	unknown protein	481906	482085	FORWARD
AT2G46662.1	unknown protein	19164972	19165112	REVERSE
AT2G23321.1	unknown protein	9933458	9933598	FORWARD
AT2G30368.1	unknown protein	12947430	12947600	REVERSE
AT2G24592.1	unknown protein	10458498	10458590	FORWARD
AT2G01667.1	unknown protein	295454	295555	FORWARD
AT2G24513.1	unknown protein	10415967	10416095	FORWARD
AT2G24834.1	unknown protein	10587214	10587390	FORWARD
AT2G23118.1	unknown protein	9848962	9849105	REVERSE
AT2G03822.1	unknown protein	1168197	1168370	FORWARD
AT2G46567.1	unknown protein	19133713	19133823	REVERSE
AT2G22241.1	unknown protein	9461324	9461479	FORWARD
AT2G31981.1	unknown protein	13617058	13617171	FORWARD
AT2G04864.1	unknown protein	1711593	1711826	FORWARD
AT2G46995.1	unknown protein	19316537	19316653	REVERSE
AT2G22201.1	unknown protein	9451617	9451799	FORWARD
AT2G31271.1	unknown protein	13339301	13339468	REVERSE
AT2G22426.1	unknown protein	9524097	9524309	FORWARD
AT2G03938.1	unknown protein	1215313	1215462	FORWARD
AT2G36053.1	unknown protein	15146075	15146257	FORWARD
AT2G23067.1	contains domain PROKARLIPOPROTEIN PS51257	9829085	9829228	FORWARD
AT2G31218.1	unknown protein	13309116	13309247	REVERSE
AT2G22802.1	unknown protein	9715830	9715928	REVERSE
AT2G20921.1	unknown protein	9007106	9007309	REVERSE
AT2G29654.1	unknown protein	12684356	12684538	REVERSE
AT2G25697.1	unknown protein	10954174	10954323	FORWARD
AT2G28507.1	unknown protein	12203483	12203629	FORWARD
AT2G07362.1	unknown protein	3058915	3059040	FORWARD
AT2G11773.1	unknown protein	4731118	4731225	REVERSE
AT2G39865.1	unknown protein	16648839	16648985	REVERSE
AT2G11651.1	unknown protein	4685065	4685202	FORWARD
AT2G43871.1	unknown protein	18175781	18175906	FORWARD
AT2G38646.1	unknown protein	16167654	16167887	FORWARD
AT2G40004.1	unknown protein	16711922	16712032	FORWARD
AT2G11522.1	unknown protein	4629452	4629577	FORWARD
AT2G11778.1	unknown protein	4735154	4735321	FORWARD
AT2G11891.1	unknown protein	4811473	4811640	FORWARD
AT2G12977.1	unknown protein	5344947	5345111	FORWARD
AT2G07684.1	unknown protein	3262232	3262342	REVERSE
AT2G12557.1	unknown protein	5128974	5129150	FORWARD
AT2G38304.1	unknown protein	16055002	16055193	REVERSE
AT2G12461.1	unknown protein	5057035	5057169	REVERSE
AT2G44198.1	unknown protein	18283142	18283240	REVERSE
AT2G15318.1	unknown protein	6671842	6672111	FORWARD
AT2G38544.1	unknown protein	16138586	16138726	FORWARD
AT2G40081.1	unknown protein	16742080	16742193	REVERSE
AT2G10557.1	similar to unknown protein Arabidopsis thaliana TAIRAT5G04853.1	4113265	4113438	REVERSE
AT2G41082.1	unknown protein	17141903	17142007	FORWARD
AT2G41233.1	unknown protein	17203729	17203836	REVERSE
AT2G43371.1	unknown protein	18023020	18023274	REVERSE
AT2G40802.1	unknown protein	17035382	17035483	REVERSE
AT2G07825.1	contains InterPro domain Carbohydratepuine kinase PfkB conserved site InterProIPR002173	3474398	3474595	REVERSE
AT2G40233.1	unknown protein	16814125	16814286	FORWARD
AT2G10014.1	unknown protein	3802055	3802228	REVERSE
AT2G07835.1	unknown protein	3501811	3501969	REVERSE
AT2G44304.1	unknown protein	18315834	18315989	FORWARD
AT2G43386.1	unknown protein	18026589	18026759	FORWARD
AT2G40711.1	unknown protein	16989005	16989322	REVERSE
AT2G09838.1	unknown protein	3710387	3710575	REVERSE
AT2G07830.1	unknown protein	3476153	3476275	REVERSE
AT2G36916.1	unknown protein	15515362	15515460	FORWARD
AT2G13422.1	unknown protein	5595300	5595404	FORWARD
AT2G07363.1	unknown protein	3059154	3059303	REVERSE
AT2G07521.1	unknown protein	3136614	3136763	FORWARD
AT2G36261.1	unknown protein	15210983	15211225	REVERSE
AT2G13463.1	unknown protein	5617069	5617254	REVERSE
AT2G14289.1	unknown protein	6063995	6064102	REVERSE
AT2G13547.1	unknown protein	5654254	5654466	FORWARD
AT2G45126.1	unknown protein	18612946	18613038	REVERSE
AT2G36571.1	unknown protein	15345068	15345208	REVERSE
AT2G14206.1	unknown protein	6023797	6023892	FORWARD
AT2G13272.1	unknown protein	5504214	5504471	FORWARD
AT2G36854.1	unknown protein	15476798	15476983	FORWARD
AT2G13623.1	unknown protein	5689144	5689386	REVERSE
AT2G13273.1	unknown protein	5505624	5505749	FORWARD
AT2G13363.1	unknown protein	5549422	5549565	FORWARD
AT2G15029.1	unknown protein	6511152	6511253	REVERSE
AT2G45161.1	unknown protein	18627540	18627665	FORWARD
AT2G41225.1	unknown protein	17198333	17198536	REVERSE
AT2G37478.1	CPuORF52 Conserved peptide upstream open reading frame 52	15745217	15745348	FORWARD	CPuORF52
AT2G43018.1	CPuORF17 Conserved peptide upstream open reading frame 17	17898844	17899011	FORWARD	CPuORF17
AT2G05632.1	unknown protein	2087741	2087899	REVERSE
AT2G11851.1	unknown protein	4796509	4796730	FORWARD
AT2G25964.1	unknown protein	11078213	11078365	REVERSE
AT2G23834.1	unknown protein	10155770	10156130	FORWARD
AT2G10931.1	unknown protein	4312574	4312774	REVERSE
AT2G30766.1	unknown protein	13115145	13115288	FORWARD
AT3G29790.1	similar to unknown protein Arabidopsis thaliana TAIRAT3G33528.1	11695574	11696101	REVERSE
AT3G05730.1	Encodes a defensin-like DEFL family protein.	1696076	1696496	FORWARD
AT3G29791.1	unknown protein	11698235	11699250	FORWARD
AT3G06090.1	unknown protein	1840779	1841018	FORWARD
AT3G49770.1	unknown protein	18472119	18472774	REVERSE
AT3G44235.1	similar to unknown protein Arabidopsis thaliana TAIRAT5G22150.1	15944271	15944950	FORWARD
AT3G43150.1	similar to unknown protein Arabidopsis thaliana TAIRAT3G32160.1	15154683	15155333	FORWARD
AT3G03020.1	unknown protein	681084	681287	FORWARD
AT3G44170.1	similar to unknown protein Arabidopsis thaliana TAIRAT5G26090.1	15905777	15906244	FORWARD
AT3G22090.1	similar to unknown protein Arabidopsis thaliana TAIRAT1G71470.1	7782963	7783469	FORWARD
AT3G09162.1	unknown protein	2807975	2808175	REVERSE
AT3G11745.1	unknown protein	3713982	3714517	REVERSE
AT3G50373.1	similar to DNA bindingprotein bindingtranscription regulator Arabidopsis thaliana TAIRAT5G51360.1	18695640	18696102	REVERSE
AT3G49307.1	Expressed protein	18293309	18293994	REVERSE
AT3G30220.1	similar to unknown protein Arabidopsis thaliana TAIRAT3G43150.1	11880345	11880937	REVERSE
AT3G42130.1	glycine-rich protein	14309227	14309869	REVERSE
AT3G30720.1	unknown protein	12351940	12352205	FORWARD
AT3G24640.1	lyase	8992296	8992768	FORWARD
AT3G60560.1	unknown protein	22393433	22393753	FORWARD
AT3G62400.2	unknown protein	23101389	23101649	FORWARD
AT3G11860.1	similar to unknown protein Arabidopsis thaliana TAIRAT3G11890.2 similar to unknown protein Arabidopsis thaliana TAIRAT3G11890.1	3744822	3746856	FORWARD
AT3G45820.1	unknown protein	16851015	16851968	REVERSE
AT3G42990.1	unknown protein	15041342	15042140	FORWARD
AT3G11060.1	similar to unknown protein Arabidopsis thaliana TAIRAT3G06545.1	3466309	3466950	REVERSE
AT3G45320.1	similar to unknown protein Arabidopsis thaliana TAIRAT5G60330.1	16642631	16643131	FORWARD
AT3G42970.1	unknown protein	15035795	15036132	FORWARD
AT3G44140.1	unknown protein	15896064	15896367	REVERSE
AT3G30160.1	similar to unknown protein Arabidopsis thaliana TAIRAT1G35320.1	11787469	11787856	REVERSE
AT3G17190.1	unknown protein	5867398	5867954	FORWARD
AT3G43153.1	cAMP-dependent protein kinase inhibitor-related	15161092	15161904	REVERSE
AT3G07710.1	similar to DNA-binding storekeeper protein-related Arabidopsis thaliana TAIRAT2G25650.1	2464342	2464779	REVERSE
AT3G29140.1	unknown protein	11107042	11107381	FORWARD
AT3G14480.1	glycineproline-rich protein	4862160	4862687	FORWARD
AT3G32896.1	unknown protein	13428618	13429546	FORWARD
AT3G48185.1	unknown protein	17804035	17804292	REVERSE
AT3G46360.1	similar to unknown protein Arabidopsis thaliana TAIRAT3G44755.1	17053200	17054485	REVERSE
AT3G33494.1	unknown protein	14049346	14050344	FORWARD
AT3G13435.1	unknown protein	4375448	4375952	FORWARD
AT3G42390.1	unknown protein	14529007	14529453	REVERSE
AT3G09922.1	IPS1 INDUCED BY PHOSPHATE STARVATION1	3051176	3051418	FORWARD	ATIPS1, IPS1
AT3G46470.1	nucleic acid bindingnucleotide binding	17110901	17111958	REVERSE
AT3G26616.1	unknown protein	9788811	9789378	REVERSE
AT3G60760.1	unknown protein	22469591	22470177	REVERSE
AT3G29080.1	unknown protein	11070589	11072613	FORWARD
AT3G45730.1	unknown protein	16801057	16801275	FORWARD
AT3G45443.1	unknown protein	16679508	16680281	REVERSE
AT3G20400.1	EMB2743 EMBRYO DEFECTIVE 2743	7114409	7114720	FORWARD	EMB2743
AT3G32180.1	similar to unknown protein Arabidopsis thaliana TAIRAT3G32160.1	13166126	13166495	REVERSE
AT3G44430.1	unknown protein	16079288	16079908	FORWARD
AT3G44440.1	unknown protein	16081969	16082243	FORWARD
AT3G49230.1	unknown protein	18265414	18266103	FORWARD
AT3G19530.1	unknown protein	6775271	6775555	REVERSE
AT3G22235.1	unknown protein	7854454	7854681	REVERSE
AT3G30845.1	unknown protein	12626916	12627233	REVERSE
AT3G22240.1	unknown protein	7863755	7864507	REVERSE
AT3G15440.1	similar to zinc finger C3HC4-type RING finger family protein Arabidopsis thaliana TAIRAT3G15740.1	5211930	5212361	REVERSE
AT3G63360.1	defensin-related	23412232	23412566	REVERSE
AT3G23172.1	unknown protein	8272145	8272664	REVERSE
AT3G28590.1	unknown protein	10719557	10719919	FORWARD
AT3G19790.1	unknown protein	6874943	6875446	REVERSE
AT3G57210.1	similar to EMB2204 EMBRYO DEFECTIVE 2204 Arabidopsis thaliana TAIRAT1G22090.1 contains InterPro domain Protein of unknown function DUF626 Arabidopsis thaliana InterProIPR006462	21184341	21184670	REVERSE
AT3G29560.1	unknown protein	11361991	11362687	REVERSE
AT3G23245.1	unknown protein	8300388	8300840	REVERSE
AT3G55790.1	unknown protein	20719259	20719570	FORWARD
AT3G57160.1	unknown protein	21168749	21169694	REVERSE
AT3G06545.1	similar to unknown protein Arabidopsis thaliana TAIRAT3G11060.1	2038318	2038983	FORWARD
AT3G43870.1	similar to unknown protein Arabidopsis thaliana TAIRAT3G44210.1	15739163	15740137	FORWARD
AT3G09750.1	unknown protein	2992293	2992574	REVERSE
AT3G28750.1	similar to unknown protein Arabidopsis thaliana TAIRAT5G39880.1	10793009	10794010	REVERSE
AT3G43500.1	similar to unknown protein Arabidopsis thaliana TAIRAT1G42080.1	15411245	15411706	REVERSE
AT3G28170.1	unknown protein	10499598	10501597	FORWARD
AT3G44755.1	similar to unknown protein Arabidopsis thaliana TAIRAT3G46360.1	16312990	16313718	FORWARD
AT3G43480.1	similar to nucleic acid bindingzinc ion binding Arabidopsis thaliana TAIRAT3G43470.1	15404966	15405451	REVERSE
AT3G43420.1	unknown protein	15356327	15356533	FORWARD
AT3G05080.1	unknown protein	1418044	1418151	FORWARD
AT3G43410.1	similar to unknown protein Arabidopsis thaliana TAIRAT5G35945.1	15351492	15352097	REVERSE
AT3G44760.1	similar to unknown protein Arabidopsis thaliana TAIRAT3G44770.1	16316635	16317204	FORWARD
AT3G52700.1	unknown protein	19543394	19544071	REVERSE
AT3G24250.1	glycine-rich protein	8786771	8787184	FORWARD
AT3G26800.1	similar to unknown protein Arabidopsis thaliana TAIRAT2G24945.1	9863410	9864015	FORWARD
AT3G23040.1	unknown protein	8186087	8186897	FORWARD
AT3G12840.1	unknown protein	4085812	4086090	REVERSE
AT3G43682.1	unknown protein	15595577	15596414	FORWARD
AT3G43280.1	similar to unknown protein Arabidopsis thaliana TAIRAT4G19240.1	15240766	15241239	REVERSE
AT3G18250.1	contains domain PROKARLIPOPROTEIN PS51257	6258183	6258413	REVERSE
AT3G50320.1	unknown protein	18664818	18665665	REVERSE
AT3G58540.1	similar to unknown protein Arabidopsis thaliana TAIRAT5G06190.1	21660000	21660203	FORWARD
AT3G06435.1	Expressed protein	1970108	1970710	REVERSE
AT3G25200.1	similar to unknown protein Arabidopsis thaliana TAIRAT5G53240.1	9178169	9179505	FORWARD
AT3G04640.1	glycine-rich protein	1261068	1261547	REVERSE
AT3G63050.1	similar to unknown protein Arabidopsis thaliana TAIRAT2G48075.1	23308925	23309347	REVERSE
AT3G63040.1	unknown protein	23307621	23308184	REVERSE
AT3G25080.1	similar to unknown protein Arabidopsis thaliana TAIRAT1G02770.1 contains InterPro domain Protein of unknown function DUF626 Arabidopsis thaliana InterProIPR006462	9137112	9137899	FORWARD
AT3G47965.1	unknown protein	17719081	17719694	REVERSE
AT3G59930.1	Encodes a defensin-like DEFL family protein.	22150749	22151104	REVERSE
AT3G24517.1	similar to unknown protein Arabidopsis thaliana TAIRAT2G05752.1	8938113	8938648	REVERSE
AT3G30320.1	unknown protein	11933766	11937173	FORWARD
AT3G56260.1	unknown protein	20879178	20879752	REVERSE
AT3G55910.1	unknown protein	20753879	20754253	FORWARD
AT3G60700.1	similar to unknown protein Arabidopsis thaliana TAIRAT1G70040.1 contains InterPro domain Protein of unknown function DUF1163 InterProIPR009544	22449377	22450122	FORWARD
AT3G04540.1	Encodes a defensin-like DEFL family protein.	1223356	1223720	FORWARD
AT3G57250.1	emsy N terminus domain-containing proteinENT domain-containing protein	21197698	21198230	FORWARD
AT3G31350.1	unknown protein	12705066	12705701	FORWARD
AT3G06710.1	similar to protein bindingzinc ion binding Arabidopsis thaliana TAIRAT4G32670.1 contains domain PTHR13145 PTHR13145	2118773	2119619	FORWARD
AT3G27900.1	similar to unknown protein Arabidopsis thaliana TAIRAT1G34560.1 contains InterPro domain Protein of unknown function DUF1184 InterProIPR009568	10354142	10354876	REVERSE
AT3G50250.1	similar to unknown protein Arabidopsis thaliana TAIRAT4G19270.1	18641014	18641460	REVERSE
AT3G32100.1	unknown protein	13100684	13101017	FORWARD
AT3G19055.1	unknown protein	6592322	6592948	FORWARD
AT3G43833.1	steroid hormone receptor transcription factor	15698693	15699619	FORWARD
AT3G27906.1	similar to unknown protein Arabidopsis thaliana TAIRAT4G19240.1	10357098	10357661	REVERSE
AT3G48231.1	LCR48 Low-molecular-weight cysteine-rich 48	17869364	17869808	REVERSE	LCR48
AT3G50925.1	Encodes a defensin-like DEFL family protein.	18936639	18937064	REVERSE
AT3G23727.1	SCRL12 SCR-Like 12	8544870	8545362	FORWARD	CRL12
AT3G45093.1	endopeptidase inhibitor	16507796	16508275	FORWARD
AT3G24513.1	Encodes a defensin-like DEFL family protein.	8933927	8934397	FORWARD
AT3G23715.1	SCRL13 SCR-Like 13	8536857	8537280	FORWARD	CRL13
AT3G04903.1	Encodes a defensin-like DEFL family protein.	1350516	1350995	FORWARD
AT3G17155.1	Encodes a defensin-like DEFL family protein.	5850798	5851284	FORWARD
AT3G10195.1	Encodes a defensin-like DEFL family protein.	3156635	3156981	REVERSE
AT3G04545.1	Encodes a defensin-like DEFL family protein.	1224972	1225331	FORWARD
AT3G05727.1	hormone	1693622	1693940	FORWARD
AT3G07005.1	LCR43 Low-molecular-weight cysteine-rich 43	2212069	2212419	FORWARD	LCR43
AT3G13403.1	Encodes a defensin-like DEFL family protein.	4358544	4358833	REVERSE
AT3G01323.1	similar to unknown protein Arabidopsis thaliana TAIRAT3G01322.1	121127	121423	REVERSE
AT3G61898.1	unknown protein	22933675	22933845	FORWARD
AT3G44718.1	Encodes a Plant thionin family protein	16277098	16277301	REVERSE
AT3G24465.1	Encodes a Plant thionin family protein	8894884	8895147	REVERSE
AT3G48208.1	Encodes a Plant thionin family protein	17857058	17857327	FORWARD
AT3G48209.1	Encodes a Plant thionin family protein	17858666	17858869	FORWARD
AT3G48205.1	Encodes a Plant thionin family protein	17851639	17852242	FORWARD
AT3G01326.1	Encodes a ECA1 gametogenesis related family protein	115366	115671	FORWARD
AT3G13437.1	unknown protein	4376400	4376699	FORWARD
AT3G13432.1	unknown protein	4371489	4371869	FORWARD
AT3G03828.1	similar to unknown protein Arabidopsis thaliana TAIRAT3G03826.1	979460	979787	FORWARD
AT3G28918.1	unknown protein	10934203	10934295	FORWARD
AT3G61962.1	contains domain PROKARLIPOPROTEIN PS51257	22958083	22958208	REVERSE
AT3G28674.1	similar to unknown protein Arabidopsis thaliana TAIRAT5G04853.1	10749055	10749231	REVERSE
AT3G28440.1	unknown protein	10666259	10666387	REVERSE
AT3G04854.1	unknown protein	1337273	1337383	FORWARD
AT3G28899.1	unknown protein	10903564	10903752	FORWARD
AT3G47341.1	unknown protein	17452406	17452552	FORWARD
AT3G46904.1	unknown protein	17284681	17284791	FORWARD
AT3G29036.1	unknown protein	11029712	11029822	REVERSE
AT3G46206.1	unknown protein	16985631	16985750	REVERSE
AT3G29633.1	unknown protein	11455421	11455516	REVERSE
AT3G62097.1	unknown protein	23005246	23005356	REVERSE
AT3G04732.1	unknown protein	1291622	1291780	FORWARD
AT3G29431.1	unknown protein	11314240	11314377	REVERSE
AT3G12835.1	unknown protein	4083272	4083376	REVERSE
AT3G57072.1	unknown protein	21136678	21136815	REVERSE
AT3G46901.1	unknown protein	17282233	17282406	REVERSE
AT3G04721.1	unknown protein	1286933	1287103	REVERSE
AT3G54363.1	unknown protein	20143217	20143513	REVERSE
AT3G48131.1	unknown protein	17786441	17786572	REVERSE
AT3G28321.1	unknown protein	10584371	10584514	REVERSE
AT3G48346.1	unknown protein	17914289	17914447	FORWARD
AT3G27328.1	unknown protein	10112879	10113031	FORWARD
AT3G05193.1	unknown protein	1476182	1476334	REVERSE
AT3G61829.1	unknown protein	22898166	22898297	REVERSE
AT3G27968.1	unknown protein	10389952	10390122	REVERSE
AT3G26561.1	unknown protein	9755149	9755355	REVERSE
AT3G05425.1	unknown protein	1567480	1567611	FORWARD
AT3G26511.1	unknown protein	9714325	9714423	REVERSE
AT3G26539.1	unknown protein	9744966	9745079	REVERSE
AT3G49051.1	unknown protein	18195276	18195416	REVERSE
AT3G61947.1	unknown protein	22950246	22950362	REVERSE
AT3G16117.1	unknown protein	5464549	5464716	FORWARD
AT3G28193.1	unknown protein	10515871	10515999	REVERSE
AT3G48237.1	unknown protein	17877518	17877670	REVERSE
AT3G28291.1	unknown protein	10552164	10552343	FORWARD
AT3G04855.1	unknown protein	1337792	1337926	REVERSE
AT3G28243.1	unknown protein	10533626	10533739	REVERSE
AT3G48344.1	unknown protein	17913073	17913240	REVERSE
AT3G55573.1	unknown protein	20622276	20622407	REVERSE
AT3G28216.1	unknown protein	10524515	10524661	REVERSE
AT3G61827.1	unknown protein	22897817	22898002	REVERSE
AT3G15251.1	unknown protein	5137212	5137325	FORWARD
AT3G48298.1	unknown protein	17896527	17896652	REVERSE
AT3G04997.1	unknown protein	1386504	1386635	REVERSE
AT3G46086.1	unknown protein	16936127	16936243	REVERSE
AT3G04184.1	unknown protein	1100092	1100253	REVERSE
AT3G49115.1	unknown protein	18216760	18216960	FORWARD
AT3G44006.1	unknown protein	15807225	15807404	FORWARD
AT3G42148.1	similar to unknown protein Arabidopsis thaliana TAIRAT4G04078.1	14319048	14319155	REVERSE
AT3G01961.1	unknown protein	325188	325358	FORWARD
AT3G58676.1	unknown protein	21717796	21717915	REVERSE
AT3G42385.1	unknown protein	14520486	14520746	FORWARD
AT3G32905.1	unknown protein	13427750	13428007	REVERSE
AT3G62988.1	unknown protein	23292883	23293056	REVERSE
AT3G32036.1	unknown protein	13043944	13044057	REVERSE
AT3G32052.1	unknown protein	13073502	13073666	FORWARD
AT3G44091.1	unknown protein	15854150	15854269	FORWARD
AT3G44171.1	unknown protein	15907188	15907343	REVERSE
AT3G63052.1	unknown protein	23309886	23310086	REVERSE
AT3G42475.1	unknown protein	14620688	14620810	REVERSE
AT3G01319.1	unknown protein	106303	106443	REVERSE
AT3G63233.1	unknown protein	23372512	23372664	REVERSE
AT3G43572.1	unknown protein	15490009	15490221	REVERSE
AT3G43402.1	unknown protein	15346412	15346504	REVERSE
AT3G43829.1	unknown protein	15689696	15689842	REVERSE
AT3G43623.1	unknown protein	15541330	15541461	FORWARD
AT3G01572.1	unknown protein	222975	223088	REVERSE
AT3G43722.1	unknown protein	15631899	15631994	REVERSE
AT3G43291.1	unknown protein	15242265	15242429	REVERSE
AT3G14431.1	unknown protein	4825209	4825364	FORWARD
AT3G31401.1	unknown protein	12772998	12773129	REVERSE
AT3G44261.1	unknown protein	15965526	15965654	REVERSE
AT3G45673.1	unknown protein	16779060	16779242	REVERSE
AT3G30769.1	unknown protein	12447489	12447611	REVERSE
AT3G30705.1	unknown protein	12274098	12274205	REVERSE
AT3G03456.1	unknown protein	822448	822549	REVERSE
AT3G60286.1	unknown protein	22292891	22292992	REVERSE
AT3G30456.1	unknown protein	12096892	12097059	REVERSE
AT3G30391.1	unknown protein	11999314	11999418	REVERSE
AT3G62336.1	unknown protein	23079135	23079338	REVERSE
AT3G44784.1	unknown protein	16338445	16338621	REVERSE
AT3G30768.1	unknown protein	12447152	12447286	REVERSE
AT3G62528.1	unknown protein	23142458	23142631	REVERSE
AT3G31068.1	unknown protein	12670183	12670305	REVERSE
AT3G62907.1	unknown protein	23267822	23267935	REVERSE
AT3G31051.1	unknown protein	12669706	12669849	FORWARD
AT3G03356.1	unknown protein	794914	795039	FORWARD
AT3G57958.1	unknown protein	21473658	21473858	REVERSE
AT3G30222.1	unknown protein	11881111	11881386	REVERSE
AT3G30778.1	unknown protein	12461664	12461783	REVERSE
AT3G30849.1	unknown protein	12632097	12632198	FORWARD
AT3G44783.1	unknown protein	16337027	16337149	FORWARD
AT3G15359.1	unknown protein	5173600	5173788	FORWARD
AT3G58877.1	unknown protein	21779165	21779344	REVERSE
AT3G26147.1	unknown protein	9566320	9566487	REVERSE
AT3G18291.1	unknown protein	6280651	6280779	REVERSE
AT3G50695.1	unknown protein	18849975	18850112	REVERSE
AT3G15578.1	unknown protein	5273698	5273880	FORWARD
AT3G22022.1	unknown protein	7757836	7758039	FORWARD
AT3G09863.1	unknown protein	3027297	3027428	FORWARD
AT3G22183.1	unknown protein	7831136	7831378	FORWARD
AT3G21371.1	unknown protein	7527710	7527916	FORWARD
AT3G10974.1	unknown protein	3437193	3437318	FORWARD
AT3G07273.1	unknown protein	2317720	2317932	REVERSE
AT3G61571.1	unknown protein	22794996	22795157	REVERSE
AT3G50682.1	unknown protein	18844949	18845077	REVERSE
AT3G61117.1	unknown protein	22627405	22627533	REVERSE
AT3G50651.1	unknown protein	18819672	18819863	FORWARD
AT3G50751.1	unknown protein	18874671	18874850	FORWARD
AT3G22723.1	unknown protein	8030481	8030636	FORWARD
AT3G60897.1	unknown protein	22509815	22509946	REVERSE
AT3G22436.1	unknown protein	7957905	7958027	REVERSE
AT3G52941.1	contains domain PROKARLIPOPROTEIN PS51257	19644308	19644451	REVERSE
AT3G07522.1	unknown protein	2398752	2398880	REVERSE
AT3G51642.1	unknown protein	19168805	19168915	REVERSE
AT3G51636.1	unknown protein	19164571	19164711	FORWARD
AT3G15604.1	unknown protein	5287387	5287551	REVERSE
AT3G43431.1	unknown protein	15366837	15366974	REVERSE
AT3G19035.1	unknown protein	6565955	6566059	FORWARD
AT3G08762.1	unknown protein	2661842	2662018	REVERSE
AT3G60328.1	unknown protein	22309342	22309500	REVERSE
AT3G19663.1	unknown protein	6826774	6826917	FORWARD
AT3G54802.1	unknown protein	20302568	20302720	REVERSE
AT3G21338.1	unknown protein	7511474	7511626	FORWARD
AT3G05602.1	unknown protein	1624984	1625106	REVERSE
AT3G20966.1	unknown protein	7347792	7347941	FORWARD
AT3G51644.1	unknown protein	19169255	19169395	REVERSE
AT3G23171.1	unknown protein	8269723	8269866	REVERSE
AT3G17845.1	unknown protein	6109209	6109331	REVERSE
AT3G25099.1	unknown protein	9143790	9143897	REVERSE
AT3G61826.1	unknown protein	22897606	22897698	REVERSE
AT3G25014.1	unknown protein	9114553	9114714	REVERSE
AT3G25719.1	unknown protein	9381153	9381305	REVERSE
AT3G50022.1	unknown protein	18554543	18554692	REVERSE
AT3G10439.1	unknown protein	3245236	3245334	REVERSE
AT3G60318.1	unknown protein	22302572	22302712	FORWARD
AT3G25221.1	unknown protein	9185925	9186029	FORWARD
AT3G05746.1	unknown protein	1703256	1703414	FORWARD
AT3G25233.1	unknown protein	9193069	9193161	REVERSE
AT3G55566.1	unknown protein	20619721	20619819	FORWARD
AT3G53611.1	unknown protein	19889520	19889672	FORWARD
AT3G49796.1	unknown protein	18482042	18482287	FORWARD
AT3G60647.1	unknown protein	22430326	22430523	FORWARD
AT3G49551.1	unknown protein	18379806	18379973	REVERSE
AT3G17261.1	unknown protein	5898008	5898115	REVERSE
AT3G50337.1	unknown protein	18674050	18674217	REVERSE
AT3G61678.1	unknown protein	22834218	22834451	REVERSE
AT3G16851.1	unknown protein	5752264	5752416	FORWARD
AT3G06142.1	unknown protein	1859383	1859532	FORWARD
AT3G49744.1	unknown protein	18461217	18461390	REVERSE
AT3G16432.1	unknown protein	5583949	5584134	FORWARD
AT3G24516.1	unknown protein	8937595	8937783	REVERSE
AT3G15909.1	unknown protein	5381609	5381746	FORWARD
AT3G50123.1	unknown protein	18598957	18599100	FORWARD
AT3G13686.1	unknown protein	4483855	4484067	FORWARD
AT3G25011.1	unknown protein	9113175	9113288	REVERSE
AT3G51632.1	CPuORF44 Conserved peptide upstream open reading frame 44	19160177	19160365	FORWARD	CPuORF44
AT3G45242.1	CPuORF61 Conserved peptide upstream open reading frame 61	16584074	16584151	REVERSE	CPuORF61
AT3G17998.1	CPuORF30 Conserved peptide upstream open reading frame 30	6154440	6154517	FORWARD	CPuORF30
AT3G59052.1	CPuORF18 Conserved peptide upstream open reading frame 18	21838154	21838360	REVERSE	CPuORF18
AT3G10912.1	CPuORF63 Conserved peptide upstream open reading frame 63	3413681	3413749	REVERSE	CPuORF63
AT3G22968.1	CPuORF59 Conserved peptide upstream open reading frame 59	8152160	8152264	FORWARD	CPuORF59
AT3G26742.1	unknown protein	9832637	9832792	FORWARD
AT3G25573.1	unknown protein	9291550	9291741	FORWARD
AT3G46666.1	unknown protein	17202583	17202837	REVERSE
AT3G43574.1	unknown protein	15490807	15491016	REVERSE
AT3G43432.1	unknown protein	15370771	15370992	REVERSE
AT3G25577.1	similar to unknown protein Arabidopsis thaliana TAIRAT3G25573.1	9292923	9293165	FORWARD
AT3G04181.1	unknown protein	1098936	1099455	FORWARD
AT3G02242.1	similar to unknown protein Arabidopsis thaliana TAIRAT3G02240.1	420115	420687	FORWARD
AT3G50674.1	similar to unknown protein Arabidopsis thaliana TAIRAT1G66790.1	18842144	18842488	FORWARD
AT3G03826.1	similar to unknown protein Arabidopsis thaliana TAIRAT5G43695.1	978272	978577	FORWARD
AT4G17990.1	similar to unknown protein Arabidopsis thaliana TAIRAT4G17700.1 contains InterPro domain Protein of unknown function DUF626 Arabidopsis thaliana InterProIPR006462	9984524	9988265	REVERSE
AT4G08730.1	contains domain PTHR10432SF61 PTHR10432SF61 contains domain PTHR10432 PTHR10432	5577387	5578776	REVERSE
AT4G08740.1	unknown protein	5579031	5579742	FORWARD
AT4G15150.1	glycine-rich protein	8641673	8642279	REVERSE
AT4G09850.1	unknown protein	6192509	6193127	FORWARD
AT4G22510.1	unknown protein	11855059	11857083	REVERSE
AT4G09860.1	unknown protein	6194706	6195298	REVERSE
AT4G08555.1	unknown protein	5448188	5448397	FORWARD
AT4G31260.1	unknown protein	15182599	15182790	REVERSE
AT4G22235.1	Encodes a defensin-like DEFL family protein.	11763737	11764101	FORWARD
AT4G31280.1	unknown protein	15185807	15186011	REVERSE
AT4G22217.1	Encodes a defensin-like DEFL family protein.	11758637	11758978	FORWARD
AT4G08593.1	similar to unknown protein Arabidopsis thaliana TAIRAT5G45095.1	5469342	5470463	FORWARD
AT4G37685.1	unknown protein	17705043	17706083	FORWARD
AT4G37295.1	unknown protein	17553622	17553882	FORWARD
AT4G22640.1	similar to unknown protein Arabidopsis thaliana TAIRAT4G22666.1 similar to unknown protein Arabidopsis thaliana TAIRAT4G22666.2 contains InterPro domain Bifunctional inhibitorplant lipid transfer proteinseed storage InterProIPR016140	11911669	11912019	FORWARD
AT4G22650.1	similar to unknown protein Arabidopsis thaliana TAIRAT4G22640.1 contains InterPro domain Plant lipid transfer proteinseed storagetrypsin-alpha amylase inhibitor InterProIPR003612	11913568	11914038	FORWARD
AT4G08874.1	similar to beta-galactosidase Arabidopsis thaliana TAIRAT3G43580.1	5673273	5673707	REVERSE
AT4G31960.1	unknown protein	15459233	15459592	REVERSE
AT4G19480.1	unknown protein	10614791	10615327	REVERSE
AT4G07380.1	unknown protein	4192426	4193013	REVERSE
AT4G01895.1	systemic acquired resistance SAR regulator protein NIMIN-1-related	819957	820379	FORWARD
AT4G06740.1	unknown protein	4045387	4045644	REVERSE
AT4G12930.1	similar to unknown protein Arabidopsis thaliana TAIRAT4G28930.1	7573278	7573703	REVERSE
AT4G19240.1	similar to unknown protein Arabidopsis thaliana TAIRAT3G43280.1	10527811	10529103	REVERSE
AT4G28085.1	unknown protein	13960060	13960314	FORWARD
AT4G03580.1	similar to cathepsin-related Arabidopsis thaliana TAIRAT5G17080.1	1596983	1599089	FORWARD
AT4G35725.1	unknown protein	16930033	16930490	REVERSE
AT4G18080.1	similar to unknown protein Arabidopsis thaliana TAIRAT3G27900.1	10033222	10033947	REVERSE
AT4G39360.1	similar to unknown protein Arabidopsis thaliana TAIRAT2G21780.1	18303025	18303429	FORWARD
AT4G08270.1	similar to DNA binding Arabidopsis thaliana TAIRAT3G47680.1 similar to hypothetical protein 24.t00018 Brassica oleracea GBABD64940.1	5218102	5218401	FORWARD
AT4G28405.1	Expressed protein	14050585	14050800	REVERSE
AT4G35430.1	unknown protein	16836191	16836388	REVERSE
AT4G26290.1	unknown protein	13307604	13307831	REVERSE
AT4G18280.1	glycine-rich cell wall protein-related	10104093	10104566	FORWARD
AT4G30670.1	contains domain PROKARLIPOPROTEIN PS51257	14957603	14957911	REVERSE
AT4G28930.1	similar to unknown protein Arabidopsis thaliana TAIRAT4G12930.1	14271078	14271658	FORWARD
AT4G09440.1	similar to unknown protein Arabidopsis thaliana TAIRAT5G37470.1 contains InterPro domain Protein of unknown function DUF577 InterProIPR007598	5982212	5982745	REVERSE
AT4G06490.1	similar to unknown protein Arabidopsis thaliana TAIRAT5G29050.1	3116891	3117331	FORWARD
AT4G02465.1	unknown protein	1080962	1081680	FORWARD
AT4G30730.1	similar to unknown protein Arabidopsis thaliana TAIRAT4G30750.1	14976424	14976738	REVERSE
AT4G07825.1	unknown protein	4643840	4644583	FORWARD
AT4G36460.1	unknown protein	17212665	17213102	REVERSE
AT4G16215.1	unknown protein	9179259	9179848	REVERSE
AT4G36560.1	unknown protein	17252662	17252994	FORWARD
AT4G36515.1	contains domain PTHR23172SF19 PTHR23172SF19 contains domain PTHR23172 PTHR23172	17229881	17230262	REVERSE
AT4G36510.1	unknown protein	17228780	17229454	FORWARD
AT4G05631.1	unknown protein	2990003	2992615	REVERSE
AT4G07675.1	similar to unknown protein Arabidopsis thaliana TAIRAT1G49700.1	4466010	4467144	REVERSE
AT4G36170.1	unknown protein	17113875	17119837	FORWARD
AT4G09220.1	similar to unknown protein Arabidopsis thaliana TAIRAT4G09270.1	5872398	5872757	FORWARD
AT4G36370.1	unknown protein	17187253	17187613	FORWARD
AT4G09210.1	similar to unknown protein Arabidopsis thaliana TAIRAT4G09260.1	5870286	5871157	FORWARD
AT4G30460.1	glycine-rich protein	14889252	14889740	REVERSE
AT4G09260.1	similar to unknown protein Arabidopsis thaliana TAIRAT4G09210.1	5887589	5888460	FORWARD
AT4G12005.1	unknown protein	7196700	7197079	FORWARD
AT4G36925.1	similar to unknown protein Arabidopsis thaliana TAIRAT2G24945.1	17403977	17404447	FORWARD
AT4G19620.1	unknown protein	10682443	10682854	REVERSE
AT4G26040.1	unknown protein	13206844	13207212	FORWARD
AT4G20420.1	tapetum-specific protein-related	11017052	11017480	FORWARD
AT4G20470.1	unknown protein	11032343	11032765	REVERSE
AT4G20250.1	unknown protein	10938000	10940538	REVERSE
AT4G20290.1	unknown protein	10955169	10955594	REVERSE
AT4G33666.1	unknown protein	16169170	16169409	FORWARD
AT4G07868.1	unknown protein	4691903	4692537	FORWARD
AT4G04925.1	unknown protein	2506240	2506470	FORWARD
AT4G24410.1	unknown protein	12623540	12624049	REVERSE
AT4G32240.1	unknown protein	15568576	15569022	FORWARD
AT4G39675.1	unknown protein	18413835	18414047	FORWARD
AT4G07965.1	unknown protein	4808632	4809349	FORWARD
AT4G33310.1	unknown protein	16056160	16056420	FORWARD
AT4G10880.1	similar to unknown protein Arabidopsis thaliana TAIRAT4G10870.1	6685825	6686343	REVERSE
AT4G10870.1	similar to unknown protein Arabidopsis thaliana TAIRAT4G10880.1	6683551	6684072	REVERSE
AT4G10860.1	similar to unknown protein Arabidopsis thaliana TAIRAT4G10880.1	6678896	6679432	REVERSE
AT4G30050.1	unknown protein	14687212	14687613	REVERSE
AT4G21950.1	unknown protein	11644230	11644617	FORWARD
AT4G07932.1	similar to unknown protein Arabidopsis thaliana TAIRAT3G43150.1	4732195	4733421	FORWARD
AT4G24030.1	unknown protein	12486257	12486643	REVERSE
AT4G15460.1	glycine-rich protein	8841418	8841864	REVERSE
AT4G27654.1	unknown protein	13811842	13812045	FORWARD
AT4G34690.1	unknown protein	16555468	16556102	REVERSE
AT4G11700.1	similar to unknown protein Arabidopsis thaliana TAIRAT3G57210.1 similar to EMB2204 EMBRYO DEFECTIVE 2204 Arabidopsis thaliana TAIRAT1G22090.1 contains InterPro domain Protein of unknown function DUF626 Arabidopsis thaliana InterProIPR006462	7058080	7058631	REVERSE
AT4G15710.1	unknown protein	8940290	8940856	FORWARD
AT4G24600.1	unknown protein	12699996	12700488	FORWARD
AT4G18860.1	unknown protein	10344698	10345599	FORWARD
AT4G29760.1	similar to unknown protein Arabidopsis thaliana TAIRAT4G29770.1	14574120	14575154	FORWARD
AT4G18500.1	unknown protein	10209159	10209422	REVERSE
AT4G18580.1	unknown protein	10234864	10235535	REVERSE
AT4G29770.1	similar to unknown protein Arabidopsis thaliana TAIRAT4G29760.1	14576377	14577471	FORWARD
AT4G01915.3	unknown protein	827374	828297	FORWARD
AT4G39403.1	PLS POLARIS	18329183	18329293	REVERSE	PL
AT4G03505.1	similar to ankyrin repeat family protein Arabidopsis thaliana TAIRAT4G03470.1	1556886	1557317	REVERSE
AT4G30662.1	unknown protein	14956189	14956536	REVERSE
AT4G08868.1	unknown protein	5668604	5669044	FORWARD
AT4G08867.1	nucleic acid bindingzinc ion binding	5660223	5660642	FORWARD
AT4G39917.1	LCR45 Low-molecular-weight cysteine-rich 45	18515207	18515596	FORWARD	LCR45
AT4G32714.1	SCRL25 SCR-Like 25	15784679	15785174	FORWARD	CRL25
AT4G10767.1	SCRL21 SCR-Like 21	6627032	6627518	FORWARD	CRL21
AT4G11393.1	Encodes a defensin-like DEFL family protein.	6932365	6932713	FORWARD
AT4G32717.1	SCRL24 SCR-Like 24	15786342	15786846	FORWARD	CRL24
AT4G13955.1	Encodes a defensin-like DEFL family protein.	8059302	8059737	FORWARD
AT4G33465.1	SCRL22 SCR-Like 22	16100761	16101234	FORWARD	CRL22
AT4G29033.1	Encodes a defensin-like DEFL family protein.	14308973	14309385	REVERSE
AT4G14785.1	SCRL23 SCR-Like 23	8495168	8495615	FORWARD	CRL23
AT4G17713.1	Encodes a defensin-like DEFL family protein.	9859808	9860221	REVERSE
AT4G30064.1	LCR61 Low-molecular-weight cysteine-rich 61	14694308	14694649	FORWARD	LCR61
AT4G08039.1	Encodes a defensin-like DEFL family protein.	4884845	4886032	REVERSE
AT4G09647.1	Encodes a defensin-like DEFL family protein.	6096722	6097985	REVERSE
AT4G08875.1	Encodes a defensin-like DEFL family protein.	5673815	5674217	REVERSE
AT4G08485.1	Encodes a defensin-like DEFL family protein.	5394422	5394779	REVERSE
AT4G10115.1	SCRL20 SCR-Like 20	6312100	6312553	REVERSE	CRL20
AT4G10457.1	SCRL1 SCR-Like 1	6466896	6467266	REVERSE	CRL1
AT4G08869.1	Encodes a defensin-like DEFL family protein.	5657273	5657662	REVERSE
AT4G14315.1	unknown protein	8240990	8241169	FORWARD
AT4G15953.1	Encodes a Maternally expressed gene MEG family protein	9042912	9043352	FORWARD
AT4G28397.1	similar toATA7 Arabidopsis thaliana anther 7 Arabidopsis thaliana TAIRAT4G28395.1	14046014	14046456	FORWARD
AT4G23090.2	unknown protein	12100402	12101494	REVERSE
AT4G03298.1	unknown protein	1446688	1447683	FORWARD
AT4G36791.1	unknown protein	17338876	17339082	REVERSE
AT4G19829.1	unknown protein	10772143	10772280	REVERSE
AT4G14403.1	unknown protein	8299038	8299130	REVERSE
AT4G40011.1	unknown protein	18551192	18551398	REVERSE
AT4G37095.1	unknown protein	17478973	17479101	REVERSE
AT4G37483.1	unknown protein	17621587	17621814	REVERSE
AT4G38401.1	unknown protein	17979757	17979879	REVERSE
AT4G17331.1	unknown protein	9694659	9694796	REVERSE
AT4G16805.1	unknown protein	9456840	9457019	REVERSE
AT4G15061.1	unknown protein	8602044	8602178	REVERSE
AT4G38781.1	unknown protein	18111035	18111187	REVERSE
AT4G38052.1	unknown protein	17872734	17872847	REVERSE
AT4G39986.1	unknown protein	18542343	18542459	REVERSE
AT4G38405.1	unknown protein	17980411	17980551	REVERSE
AT4G16451.1	unknown protein	9280879	9281022	REVERSE
AT4G17998.1	unknown protein	9989488	9989625	REVERSE
AT4G16855.1	unknown protein	9482389	9482526	FORWARD
AT4G21213.1	unknown protein	11309889	11310149	FORWARD
AT4G28068.1	unknown protein	13945744	13945848	FORWARD
AT4G14251.1	unknown protein	8213696	8213878	REVERSE
AT4G26005.1	unknown protein	13200288	13200410	REVERSE
AT4G32378.1	unknown protein	15633118	15633228	REVERSE
AT4G31441.1	unknown protein	15254883	15255005	FORWARD
AT4G25707.1	unknown protein	13097649	13097771	REVERSE
AT4G28181.1	unknown protein	13983917	13984027	REVERSE
AT4G28564.1	unknown protein	14118321	14118422	REVERSE
AT4G31351.1	similar to unknown protein Arabidopsis thaliana TAIRAT4G31354.1	15217693	15217890	FORWARD
AT4G31354.1	similar to unknown protein Arabidopsis thaliana TAIRAT4G31351.1	15219154	15219351	FORWARD
AT4G29103.1	unknown protein	14346294	14346506	REVERSE
AT4G31355.1	unknown protein	15219703	15219828	REVERSE
AT4G32924.1	unknown protein	15897201	15897431	REVERSE
AT4G25386.1	unknown protein	12977014	12977148	REVERSE
AT4G24644.1	contains domain PROKARLIPOPROTEIN PS51257	12719617	12719781	FORWARD
AT4G35837.1	unknown protein	16980331	16980495	REVERSE
AT4G21216.1	unknown protein	11314451	11314603	REVERSE
AT4G36268.1	unknown protein	17160539	17160709	FORWARD
AT4G23103.1	unknown protein	12108581	12108745	REVERSE
AT4G35519.1	unknown protein	16865253	16865375	REVERSE
AT4G23271.1	unknown protein	12173954	12174055	REVERSE
AT4G23432.1	unknown protein	12233204	12233485	REVERSE
AT4G34272.1	unknown protein	16406430	16406546	REVERSE
AT4G24231.1	unknown protein	12568885	12569034	FORWARD
AT4G20006.1	unknown protein	10840984	10841106	REVERSE
AT4G35263.1	unknown protein	16776635	16776802	REVERSE
AT4G35025.1	unknown protein	16675533	16675754	REVERSE
AT4G31136.1	unknown protein	15140465	15140575	FORWARD
AT4G18282.1	unknown protein	10107596	10107760	FORWARD
AT4G09649.1	unknown protein	6100558	6100695	REVERSE
AT4G09587.1	unknown protein	6062975	6063115	FORWARD
AT4G04078.1	similar to unknown protein Arabidopsis thaliana TAIRAT3G42148.1	1961638	1961745	REVERSE
AT4G04601.1	unknown protein	2309411	2309569	REVERSE
AT4G03113.1	unknown protein	1382553	1382741	REVERSE
AT4G09731.1	unknown protein	6139714	6139848	FORWARD
AT4G10112.1	unknown protein	6311473	6311577	REVERSE
AT4G02489.1	unknown protein	1097532	1097645	REVERSE
AT4G02541.1	unknown protein	1119849	1119989	REVERSE
AT4G02871.1	unknown protein	1272781	1272933	REVERSE
AT4G02325.1	unknown protein	1029682	1029780	REVERSE
AT4G04953.1	unknown protein	2521328	2521528	REVERSE
AT4G05071.1	unknown protein	2594152	2594295	REVERSE
AT4G07408.1	unknown protein	4201002	4201190	FORWARD
AT4G07786.1	unknown protein	4604904	4605011	REVERSE
AT4G08151.1	unknown protein	5151860	5151976	REVERSE
AT4G08176.1	unknown protein	5168564	5168686	FORWARD
AT4G08949.1	unknown protein	5739005	5739148	REVERSE
AT4G08351.1	unknown protein	5292391	5292576	REVERSE
AT4G08406.1	unknown protein	5331766	5331906	REVERSE
AT4G05091.1	unknown protein	2611779	2611979	FORWARD
AT4G05265.1	unknown protein	2694711	2694848	REVERSE
AT4G10596.1	unknown protein	6546693	6546791	REVERSE
AT4G08073.1	unknown protein	4949560	4949742	FORWARD
AT4G01671.1	unknown protein	713216	713389	REVERSE
AT4G00342.1	unknown protein	151733	151912	REVERSE
AT4G01703.1	unknown protein	734252	734365	REVERSE
AT4G14105.1	unknown protein	8129471	8129671	REVERSE
AT4G00124.1	unknown protein	45275	45370	REVERSE
AT4G01516.1	unknown protein	649862	649957	FORWARD
AT4G16008.1	unknown protein	9067910	9068146	FORWARD
AT4G14622.1	CPuORF60 Conserved peptide upstream open reading frame 60	8390601	8390696	REVERSE	CPuORF60
AT4G22592.1	CPuORF27 Conserved peptide upstream open reading frame 27	11895446	11895520	REVERSE	CPuORF27
AT4G12731.1	similar to unknown protein Arabidopsis thaliana TAIRAT4G12735.1	7493175	7493357	REVERSE
AT4G21926.1	unknown protein	11638973	11639982	REVERSE
AT4G34881.1	unknown protein	16617897	16618076	FORWARD
AT5G08220.1	unknown protein	2642281	2642992	REVERSE
AT5G22180.1	similar to unknown protein Arabidopsis thaliana TAIRAT5G22160.1	7353073	7353709	REVERSE
AT5G22170.1	similar to unknown protein Arabidopsis thaliana TAIRAT5G22150.1	7350578	7351193	FORWARD
AT5G23460.1	unknown protein	7913075	7913410	FORWARD
AT5G30520.1	unknown protein	11653422	11653868	REVERSE
AT5G22190.1	similar to unknown protein Arabidopsis thaliana TAIRAT5G22160.1 similar to unknown protein Arabidopsis thaliana TAIRAT5G22150.1	7354167	7354691	FORWARD
AT5G44540.1	tapetum-specific protein-related	17958514	17958873	REVERSE
AT5G57785.1	unknown protein	23426331	23426552	REVERSE
AT5G02000.1	unknown protein	380152	380592	REVERSE
AT5G22530.1	similar to unknown protein Arabidopsis thaliana TAIRAT5G22520.1	7480627	7481046	FORWARD
AT5G22520.1	similar to unknown protein Arabidopsis thaliana TAIRAT5G22530.1	7479012	7479332	FORWARD
AT5G22545.1	similar to unknown protein Arabidopsis thaliana TAIRAT5G22520.1	7483309	7483644	FORWARD
AT5G39170.1	similar to unknown protein Arabidopsis thaliana TAIRAT5G39140.1 similar to unknown protein Arabidopsis thaliana TAIRAT5G39200.1	15697959	15698553	REVERSE
AT5G06190.1	unknown protein	1876195	1876395	REVERSE
AT5G39140.1	similar to unknown protein Arabidopsis thaliana TAIRAT5G39200.1	15684401	15684989	REVERSE
AT5G08090.1	unknown protein	2591712	2592900	FORWARD
AT5G65610.1	unknown protein	26236484	26238254	FORWARD
AT5G48200.1	unknown protein	19562481	19564496	FORWARD
AT5G26692.1	Encodes a Plant thionin family protein	9282537	9282782	FORWARD
AT5G40155.1	Encodes a defensin-like DEFL family protein.	16079184	16079573	FORWARD
AT5G42530.1	unknown protein	17022176	17022566	REVERSE
AT5G04030.1	unknown protein	1088461	1088691	REVERSE
AT5G44565.1	unknown protein	17968822	17970089	FORWARD
AT5G49260.1	unknown protein	19984025	19984753	FORWARD
AT5G44570.1	unknown protein	17981666	17982841	FORWARD
AT5G43185.1	Expressed protein	17355782	17356033	REVERSE
AT5G22160.1	similar to unknown protein Arabidopsis thaliana TAIRAT5G22150.1	7346947	7349258	FORWARD
AT5G22150.1	similar to unknown protein Arabidopsis thaliana TAIRAT5G22160.1	7342570	7345959	FORWARD
AT5G11740.1	AGP15 ARABINOGALACTAN PROTEIN 15	3784319	3784504	FORWARD	ATAGP15, AGP15
AT5G02550.1	unknown protein	573245	573475	REVERSE
AT5G54350.1	similar to zinc finger C2H2 type family protein-related Arabidopsis thaliana TAIRAT5G54360.1	22087361	22088452	FORWARD
AT5G02650.1	similar to unknown protein Arabidopsis thaliana TAIRAT1G28260.2 similar to unknown protein Arabidopsis thaliana TAIRAT1G28260.1	599019	599784	FORWARD
AT5G02690.1	unknown protein	607358	607608	FORWARD
AT5G47170.1	similar to unknown protein Arabidopsis thaliana TAIRAT1G01130.1	19175735	19176187	REVERSE
AT5G40620.1	unknown protein	16286491	16286883	FORWARD
AT5G49015.1	Expressed protein	19886916	19887434	FORWARD
AT5G26270.1	unknown protein	9206511	9207515	FORWARD
AT5G03210.1	unknown protein	763069	763257	REVERSE
AT5G57760.1	unknown protein	23417951	23418187	FORWARD
AT5G28090.1	unknown protein	10101046	10102278	FORWARD
AT5G40730.1	AGP24 ARABINOGALACTAN PROTEIN 24	16318381	16318590	FORWARD	ATAGP24, AGP24
AT5G25750.1	unknown protein	8950887	8951146	FORWARD
AT5G28070.1	unknown protein	10083174	10083523	FORWARD
AT5G25425.1	glycine-rich protein	8848552	8848989	FORWARD
AT5G46115.1	unknown protein	18718712	18718936	FORWARD
AT5G46310.1	WRKY family transcription factor	18802899	18804183	FORWARD
AT5G49640.1	unknown protein	20168643	20168855	FORWARD
AT5G57310.1	unknown protein	23228256	23228846	FORWARD
AT5G49590.1	unknown protein	20145962	20146780	FORWARD
AT5G55010.1	unknown protein	22339126	22339455	FORWARD
AT5G55135.1	unknown protein	22397185	22397612	FORWARD
AT5G27340.1	unknown protein	9635888	9636887	FORWARD
AT5G27606.1	unknown protein	9752005	9753407	FORWARD
AT5G04790.1	unknown protein	1388156	1388320	REVERSE
AT5G12880.1	proline-rich family protein	4068717	4068938	REVERSE
AT5G29210.1	unknown protein	11153470	11153949	REVERSE
AT5G62400.1	contains InterPro domain ENTHVHS InterProIPR008942	25071840	25072832	REVERSE
AT5G28920.1	unknown protein	10940629	10943382	REVERSE
AT5G51650.1	unknown protein	20995429	20996475	REVERSE
AT5G66340.1	unknown protein	26519728	26520379	FORWARD
AT5G51580.1	unknown protein	20969668	20970387	REVERSE
AT5G35945.1	similar to unknown protein Arabidopsis thaliana TAIRAT3G43410.1	14110905	14111507	FORWARD
AT5G27170.1	unknown protein	9566010	9566415	FORWARD
AT5G38400.1	unknown protein	15393076	15393531	FORWARD
AT5G17180.1	calcium ion binding	5651438	5651809	FORWARD
AT5G66052.1	unknown protein	26433458	26433661	FORWARD
AT5G63340.1	unknown protein	25396120	25396900	FORWARD
AT5G42235.1	Expressed protein	16904193	16904540	FORWARD
AT5G41530.1	similar to DNA-binding storekeeper protein-related Arabidopsis thaliana TAIRAT4G00270.1	16628888	16629316	FORWARD
AT5G03400.1	unknown protein	837918	839201	REVERSE
AT5G45573.1	unknown protein	18492985	18493803	REVERSE
AT5G25920.1	similar toATP bindingaminoacyl-tRNA ligase aspartic-type endopeptidase nucleotide binding Arabidopsis thaliana TAIRAT3G29750.1	9044209	9046000	REVERSE
AT5G38980.1	unknown protein	15624057	15624335	FORWARD
AT5G09990.1	PROPEP5 Elicitor peptide 5 precursor	3124624	3124977	FORWARD	PROPEP5
AT5G24570.1	unknown protein	8405817	8406029	REVERSE
AT5G23180.1	similar to transcription regulator Arabidopsis thaliana TAIRAT4G01260.1	7801477	7801893	FORWARD
AT5G41640.1	similar to unknown protein Arabidopsis thaliana TAIRAT1G24388.1 contains InterPro domain Protein of unknown function DUF626 Arabidopsis thaliana InterProIPR006462	16670565	16671863	REVERSE
AT5G41660.1	similar to unknown protein Arabidopsis thaliana TAIRAT3G44430.1	16674244	16674876	FORWARD
AT5G33898.1	similar to unknown protein Arabidopsis thaliana TAIRAT5G29050.1	12804829	12806008	FORWARD
AT5G35290.1	unknown protein	13535117	13535536	REVERSE
AT5G55893.1	unknown protein	22641964	22643118	REVERSE
AT5G50645.1	similar to unknown protein Arabidopsis thaliana TAIRAT5G50540.1	20625668	20626009	REVERSE
AT5G50880.1	unknown protein	20718592	20718870	REVERSE
AT5G14330.1	unknown protein	4619950	4620554	REVERSE
AT5G42825.1	contains domain Kazal-type serine protease inhibitors SSF100895	17189192	17189485	FORWARD
AT5G45095.1	similar to unknown protein Arabidopsis thaliana TAIRAT4G08593.1 contains domain Ribosomal protein S5 domain 2-like SSF54211	18225068	18226252	FORWARD
AT5G26840.1	unknown protein	9442291	9442608	REVERSE
AT5G48280.1	unknown protein	19584290	19584914	REVERSE
AT5G50910.1	unknown protein	20725635	20726508	REVERSE
AT5G15360.1	unknown protein	4987440	4989185	REVERSE
AT5G24250.1	unknown protein	8233699	8234655	REVERSE
AT5G60290.1	unknown protein	24280090	24281069	FORWARD
AT5G60260.1	unknown protein	24272660	24273511	REVERSE
AT5G28560.1	unknown protein	10566850	10567134	FORWARD
AT5G60240.1	unknown protein	24268608	24268854	FORWARD
AT5G28410.1	unknown protein	10358377	10359442	FORWARD
AT5G55565.1	Encodes a defensin-like DEFL family protein.	22527445	22527639	REVERSE
AT5G60000.1	similar to unknown protein Arabidopsis thaliana TAIRAT5G22970.1	24176557	24177006	REVERSE
AT5G35230.1	unknown protein	13507208	13508903	REVERSE
AT5G24313.1	unknown protein	8277109	8277354	REVERSE
AT5G24316.1	proline-rich family protein	8279276	8279938	REVERSE
AT5G50540.1	similar to unknown protein Arabidopsis thaliana TAIRAT5G50645.1	20592326	20592667	REVERSE
AT5G23640.1	unknown protein	7968262	7968505	REVERSE
AT5G64890.1	PROPEP2 Elicitor peptide 2 precursor	25951872	25952571	FORWARD	PROPEP2
AT5G64900.1	ATPEP1PROPEP1 Elicitor peptide 1 precursor	25954479	25955165	FORWARD	PROPEP1,ATPEP1
AT5G50500.1	unknown protein	20579376	20579783	REVERSE
AT5G03090.1	similar to unknown protein Arabidopsis thaliana TAIRAT1G53480.1	725280	725961	FORWARD
AT5G59105.1	Encodes a defensin-like DEFL family protein.	23879772	23880255	REVERSE
AT5G28463.1	unknown protein	10379450	10380101	FORWARD
AT5G43480.1	unknown protein	17484626	17484871	REVERSE
AT5G55430.1	contains InterPro domain WD40 repeat-like InterProIPR011046	22481976	22482425	FORWARD
AT5G28620.1	protein kinase C-related	10612533	10613008	REVERSE
AT5G36900.1	unknown protein	14564154	14565433	FORWARD
AT5G28630.1	glycine-rich protein	10636694	10637140	FORWARD
AT5G36920.1	similar to unknown protein Arabidopsis thaliana TAIRAT5G36925.1	14581622	14582201	REVERSE
AT5G28190.1	unknown protein	10167854	10170700	REVERSE
AT5G38090.1	similar to unknown protein Arabidopsis thaliana TAIRAT5G38080.1	15210696	15211319	REVERSE
AT5G50665.1	similar to unknown protein Arabidopsis thaliana TAIRAT5G50565.1	20631410	20632394	FORWARD
AT5G18065.1	similar to unknown protein Arabidopsis thaliana TAIRAT4G29760.1	5979270	5980378	FORWARD
AT5G60330.1	similar to unknown protein Arabidopsis thaliana TAIRAT3G45320.1	24290354	24290860	REVERSE
AT5G35300.1	contains InterPro domain Somatomedin B InterProIPR001212	13535547	13536179	FORWARD
AT5G51090.1	unknown protein	20789463	20790420	REVERSE
AT5G18040.1	similar to unknown protein Arabidopsis thaliana TAIRAT5G18065.1	5972958	5973977	FORWARD
AT5G14560.1	unknown protein	4693967	4694089	FORWARD
AT5G28610.1	similar to glycine-rich protein Arabidopsis thaliana TAIRAT5G28630.1	10610980	10611351	FORWARD
AT5G01881.1	unknown protein	339835	340263	FORWARD
AT5G18403.1	Encodes a defensin-like DEFL family protein.	6095345	6095717	FORWARD
AT5G43401.1	Encodes a defensin-like DEFL family protein.	17445810	17446325	REVERSE
AT5G37473.1	Encodes a defensin-like DEFL family protein.	14888066	14888383	REVERSE
AT5G50423.1	Encodes a defensin-like DEFL family protein.	20550211	20550616	REVERSE
AT5G46873.1	Encodes a defensin-like DEFL family protein.	19038432	19038756	FORWARD
AT5G43513.1	Encodes a defensin-like DEFL family protein.	17495248	17495618	FORWARD
AT5G46874.1	Encodes a defensin-like DEFL family protein.	19039610	19039926	FORWARD
AT5G46877.1	Encodes a defensin-like DEFL family protein.	19043122	19043496	FORWARD
AT5G42223.1	Encodes a defensin-like DEFL family protein.	16895838	16896173	REVERSE
AT5G42232.1	Encodes a defensin-like DEFL family protein.	16902190	16902537	FORWARD
AT5G48515.1	Encodes a defensin-like DEFL family protein.	19677083	19677427	REVERSE
AT5G08505.1	Encodes a defensin-like DEFL family protein.	2752026	2752357	REVERSE
AT5G48595.1	Encodes a defensin-like DEFL family protein.	19717866	19718248	FORWARD
AT5G48953.1	LCR86 Low-molecular-weight cysteine-rich 86	19864937	19865476	REVERSE	LCR86
AT5G43285.1	Encodes a defensin-like DEFL family protein.	17387703	17388085	REVERSE
AT5G48605.1	Encodes a defensin-like DEFL family protein.	19727441	19727804	FORWARD
AT5G32619.1	Encodes a defensin-like DEFL family protein.	12294826	12295308	REVERSE
AT5G54215.1	Encodes a defensin-like DEFL family protein.	22027289	22027636	FORWARD
AT5G60615.1	Encodes a defensin-like DEFL family protein.	24383179	24383545	REVERSE
AT5G60553.1	Encodes a defensin-like DEFL family protein.	24360431	24360670	FORWARD
AT5G19172.1	Encodes a defensin-like DEFL family protein.	6448184	6448706	REVERSE
AT5G45875.1	SCRL27 SCR-Like 27	18625684	18626138	REVERSE	CRL27
AT5G23035.1	Encodes a defensin-like DEFL family protein.	7728023	7728458	REVERSE
AT5G43525.1	Encodes a defensin-like DEFL family protein.	17505377	17505744	FORWARD
AT5G60805.1	Encodes a defensin-like DEFL family protein.	24482286	24482713	REVERSE
AT5G56369.1	Encodes a defensin-like DEFL family protein.	22852672	22853049	FORWARD
AT5G55131.1	Encodes a defensin-like DEFL family protein.	22393809	22394215	FORWARD
AT5G46871.1	Encodes a defensin-like DEFL family protein.	19035328	19035670	FORWARD
AT5G54225.1	LCR83 Low-molecular-weight cysteine-rich 83	22031104	22031547	FORWARD	LCR83
AT5G43518.1	Encodes a defensin-like DEFL family protein.	17501662	17502029	FORWARD
AT5G19175.1	Encodes a defensin-like DEFL family protein.	6449805	6450247	REVERSE
AT5G18407.1	Encodes a defensin-like DEFL family protein.	6096783	6097126	FORWARD
AT5G28288.1	Encodes a defensin-like DEFL family protein.	10276247	10276630	REVERSE
AT5G56795.1	MT1B metallothionein 1B	22989275	22989667	REVERSE	MT1B
AT5G63063.1	Encodes a Plant thionin family protein	25314646	25314876	FORWARD
AT5G63065.1	Encodes a Plant thionin family protein	25314935	25315126	FORWARD
AT5G38378.1	Encodes a Plant thionin family protein	15361678	15361941	FORWARD
AT5G43510.2	Encodes a defensin-like DEFL family protein	17491339	17491706	FORWARD
AT5G34828.1	Encodes a Plant thionin family protein	13111299	13111574	REVERSE
AT5G35698.1	Encodes a Plant thionin family protein	13888945	13889178	FORWARD
AT5G05598.1	Encodes a Defensin-like DEFL family protein	1671813	1672063	FORWARD
AT5G63085.1	Encodes a Plant thionin family protein	25320088	25320456	FORWARD
AT5G36805.1	Encodes a Plant thionin family protein	14506191	14506454	REVERSE
AT5G15265.1	unknown protein	4956508	4957354	FORWARD
AT5G35375.1	unknown protein	13609487	13610136	FORWARD
AT5G44568.1	unknown protein	17978606	17979373	REVERSE
AT5G01445.1	unknown protein	182012	182525	REVERSE
AT5G09978.1	PEP7 ELICITOR PEPTIDE 7 PRECURSOR	3120729	3121577	FORWARD	PEP7
AT5G34869.1	unknown protein	13078425	13079240	FORWARD
AT5G44572.1	unknown protein	17985422	17986578	FORWARD
AT5G44578.1	unknown protein	17994450	17995706	FORWARD
AT5G57567.1	unknown protein	23329459	23329584	REVERSE
AT5G44574.1	similar to unknown protein Arabidopsis thaliana TAIRAT5G44572.1	17987936	17988481	FORWARD
AT5G44582.1	similar to unknown protein Arabidopsis thaliana TAIRAT5G44580.1	17998094	17998947	FORWARD
AT5G35066.1	similar to unknown protein Arabidopsis thaliana TAIRAT1G48953.1	13349767	13349880	REVERSE
AT5G35688.1	unknown protein	13881445	13881597	REVERSE
AT5G63168.1	unknown protein	25355284	25355421	REVERSE
AT5G35631.1	unknown protein	13850938	13851159	REVERSE
AT5G62998.1	unknown protein	25297108	25297221	REVERSE
AT5G29231.1	unknown protein	11155098	11155214	REVERSE
AT5G33421.1	unknown protein	12721917	12722018	REVERSE
AT5G66053.1	unknown protein	26433887	26434033	REVERSE
AT5G28642.1	unknown protein	10654596	10654745	REVERSE
AT5G28781.1	unknown protein	10814697	10814828	FORWARD
AT5G66211.1	unknown protein	26476946	26477056	REVERSE
AT5G28465.1	unknown protein	10397386	10397490	REVERSE
AT5G66607.1	unknown protein	26600657	26600770	REVERSE
AT5G28052.1	unknown protein	10050226	10050321	REVERSE
AT5G28821.1	unknown protein	10832923	10833030	FORWARD
AT5G28931.1	unknown protein	10961630	10961785	REVERSE
AT5G64401.1	unknown protein	25767667	25767828	REVERSE
AT5G32597.1	unknown protein	12252989	12253120	REVERSE
AT5G64395.1	unknown protein	25765428	25765523	REVERSE
AT5G65533.1	unknown protein	26211894	26212100	REVERSE
AT5G29807.1	unknown protein	11324128	11324382	REVERSE
AT5G29054.1	unknown protein	11116917	11117018	REVERSE
AT5G64541.1	unknown protein	25818540	25818677	FORWARD
AT5G29044.1	unknown protein	11107385	11107516	FORWARD
AT5G37211.1	unknown protein	14748635	14748808	REVERSE
AT5G37351.1	unknown protein	14814536	14814727	REVERSE
AT5G43211.1	unknown protein	17365950	17366114	REVERSE
AT5G27967.1	unknown protein	10001594	10001740	FORWARD
AT5G51812.1	unknown protein	21075765	21075998	FORWARD
AT5G44065.1	unknown protein	17750712	17750939	FORWARD
AT5G43066.1	unknown protein	17301811	17302035	FORWARD
AT5G42405.1	unknown protein	16980079	16980204	FORWARD
AT5G53205.1	unknown protein	21602824	21603000	REVERSE
AT5G42504.1	unknown protein	17014128	17014355	FORWARD
AT5G42591.1	unknown protein	17053901	17054008	FORWARD
AT5G50801.1	unknown protein	20685339	20685494	REVERSE
AT5G49334.1	unknown protein	20021194	20021328	REVERSE
AT5G47306.1	unknown protein	19217480	19217602	FORWARD
AT5G44306.1	unknown protein	17864426	17864599	REVERSE
AT5G50136.1	unknown protein	20412096	20412236	REVERSE
AT5G50562.1	unknown protein	20597495	20597668	REVERSE
AT5G46013.1	unknown protein	18678987	18679136	REVERSE
AT5G62576.1	unknown protein	25136126	25136329	FORWARD
AT5G53451.1	unknown protein	21710495	21710599	FORWARD
AT5G54531.1	unknown protein	22171956	22172120	FORWARD
AT5G47928.1	unknown protein	19422977	19423147	REVERSE
AT5G39493.1	unknown protein	15827497	15827646	REVERSE
AT5G61997.1	unknown protein	24925491	24925610	REVERSE
AT5G37667.1	unknown protein	14985477	14985581	REVERSE
AT5G57391.1	unknown protein	23274291	23274410	FORWARD
AT5G55056.1	unknown protein	22358209	22358337	FORWARD
AT5G42053.1	unknown protein	16834936	16835100	FORWARD
AT5G41071.1	unknown protein	16457297	16457479	FORWARD
AT5G41420.1	unknown protein	16602347	16602544	REVERSE
AT5G41401.1	unknown protein	16589253	16589417	REVERSE
AT5G56865.1	unknown protein	23015188	23015352	REVERSE
AT5G41614.1	unknown protein	16661304	16661423	REVERSE
AT5G43245.1	unknown protein	17372914	17373051	REVERSE
AT5G34829.1	unknown protein	12999901	13000119	REVERSE
AT5G23908.1	unknown protein	8068074	8068283	REVERSE
AT5G23411.1	unknown protein	7886647	7886793	FORWARD
AT5G27889.1	unknown protein	9903441	9903602	FORWARD
AT5G03837.1	unknown protein	1023527	1023682	REVERSE
AT5G23027.1	unknown protein	7725576	7725731	REVERSE
AT5G24593.1	unknown protein	8419770	8420021	FORWARD
AT5G25102.1	unknown protein	8652882	8653049	FORWARD
AT5G15254.1	unknown protein	4953098	4953277	REVERSE
AT5G15008.1	unknown protein	4856978	4857142	REVERSE
AT5G17073.1	unknown protein	5617435	5617575	FORWARD
AT5G17847.1	unknown protein	5898661	5898789	FORWARD
AT5G19257.1	unknown protein	6477556	6477654	FORWARD
AT5G19729.1	unknown protein	6670311	6670424	REVERSE
AT5G18748.1	unknown protein	6254562	6254771	REVERSE
AT5G04267.1	unknown protein	1182164	1182295	REVERSE
AT5G17795.1	unknown protein	5875006	5875221	REVERSE
AT5G04238.1	unknown protein	1169218	1169412	REVERSE
AT5G20181.1	unknown protein	6812340	6812561	FORWARD
AT5G05113.1	unknown protein	1509734	1509991	REVERSE
AT5G20736.1	unknown protein	7024331	7024474	REVERSE
AT5G20447.1	unknown protein	6910419	6910517	FORWARD
AT5G04853.1	similar to unknown protein Arabidopsis thaliana TAIRAT3G28674.1 contains domain Multidrug efflux transporter AcrB transmembrane domain SSF82866	1410528	1410704	REVERSE
AT5G25422.1	unknown protein	8845106	8845207	REVERSE
AT5G23989.1	unknown protein	8105236	8105328	FORWARD
AT5G12236.1	unknown protein	3958149	3958283	FORWARD
AT5G12323.1	unknown protein	3985093	3985203	REVERSE
AT5G11425.1	unknown protein	3647960	3648169	REVERSE
AT5G27247.1	unknown protein	9601446	9601592	REVERSE
AT5G11027.1	unknown protein	3490427	3490543	REVERSE
AT5G01734.1	unknown protein	278987	279139	REVERSE
AT5G12043.1	unknown protein	3888761	3888895	REVERSE
AT5G26262.1	unknown protein	9203288	9203395	REVERSE
AT5G26912.1	unknown protein	9471977	9472114	FORWARD
AT5G10336.1	unknown protein	3251944	3252066	REVERSE
AT5G64342.1	CPuORF39 Conserved peptide upstream open reading frame 39	25749769	25749819	REVERSE	CPuORF39
AT5G64343.1	CPuORF38 Conserved peptide upstream open reading frame 38	25749917	25749979	REVERSE	CPuORF38
AT5G09462.1	CPuORF42 Conserved peptide upstream open reading frame 42	2946092	2946145	REVERSE	CPuORF42
AT5G60548.1	CPuORF62 Conserved peptide upstream open reading frame 62	24357068	24357145	FORWARD	CPuORF62
AT5G01712.1	CPuORF48 Conserved peptide upstream open reading frame 48	265376	265489	REVERSE	CPuORF48
AT5G64552.1	CPuORF22 Conserved peptide upstream open reading frame 22	25821006	25821080	REVERSE	CPuORF22
AT5G49448.1	CPuORF4 Conserved peptide upstream open reading frame 4	20069283	20069360	FORWARD	CPuORF4
AT5G53588.1	CPuORF50 Conserved peptide upstream open reading frame 50	21789094	21789198	FORWARD	CPuORF50
AT5G09672.1	CPuORF21 Conserved peptide upstream open reading frame 21	2997845	2997943	REVERSE	CPuORF21
AT5G09463.1	CPuORF41 Conserved peptide upstream open reading frame 41	2946220	2946297	REVERSE	CPuORF41
AT5G41992.1	CPuORF58 Conserved peptide upstream open reading frame 58	16814926	16815135	REVERSE	CPuORF58
AT5G50012.1	CPuORF36 Conserved peptide upstream open reading frame 36	20366122	20366193	FORWARD	CPuORF36
AT5G10946.1	unknown protein	3456211	3457245	REVERSE
AT5G03995.1	unknown protein	1077560	1078184	REVERSE
AT5G23903.1	similar to unknown protein Arabidopsis thaliana TAIRAT1G07680.1	8066422	8067040	FORWARD
AT5G28919.1	similar to Expressed protein Arabidopsis thaliana TAIRAT3G01345.1	10940588	10941154	FORWARD
AT5G15581.1	unknown protein	5071832	5072143	FORWARD
AT5G51451.1	unknown protein	20915595	20915980	FORWARD
AT5G44585.1	unknown protein	18001848	18002532	FORWARD
AT5G43695.1	similar to unknown protein Arabidopsis thaliana TAIRAT3G03826.1	17565476	17565778	FORWARD
AT5G08185.2	MIR162A	2634793	2635216	REVERSE	MIR162A
ATMG00050.1	hypothetical protein	16856	17251	FORWARD	ORF131
ATMG00630.1	hypothetical protein	183111	183443	FORWARD	ORF110B
ATMG00610.1	hypothetical protein	176542	177027	REVERSE	ORF161
ATMG01030.1	hypothetical protein	264113	264433	REVERSE	ORF106E
ATMG00430.1	hypothetical protein	115431	115751	FORWARD	ORF106A
ATMG01050.1	hypothetical protein	272944	273423	REVERSE	ORF159
ATMG00200.1	hypothetical protein	55767	56090	REVERSE	ORF107B
ATMG01300.1	hypothetical protein	325300	325710	FORWARD	ORF136A
ATMG01290.1	hypothetical protein	324259	324594	FORWARD	ORF111C
ATMG00440.1	hypothetical protein	116296	116754	FORWARD	ORF152A
ATMG01240.1	hypothetical protein	309338	309640	REVERSE	ORF100C
ATMG00450.1	hypothetical protein	119381	119701	REVERSE	ORF106B
ATMG00870.1	hypothetical protein	236927	237481	REVERSE	ORF184
ATMG00970.1	hypothetical protein	258045	258398	REVERSE	ORF117
ATMG01230.1	hypothetical protein	308932	309369	FORWARD	ORF145B
ATMG00600.1	hypothetical protein	174205	174525	FORWARD	ORF106C
ATMG00680.1	hypothetical protein	201729	202097	FORWARD	ORF122C
ATMG01140.1	hypothetical protein	292973	293431	REVERSE	ORF152B
ATMG00770.1	hypothetical protein	222687	222989	REVERSE	ORF100B
ATMG00840.1	hypothetical protein	234538	234903	REVERSE	ORF121B
ATMG00740.1	hypothetical protein	220471	220773	REVERSE	ORF100A
ATMG01150.1	hypothetical protein	293976	294296	REVERSE	ORF106G
ATMG00720.1	hypothetical protein	209499	209822	FORWARD	ORF107D
ATMG01260.1	hypothetical protein	312545	313162	REVERSE	ORF205
ATMG01370.1	hypothetical protein	360717	361052	REVERSE	ORF111D
ATMG00500.1	hypothetical protein	130968	131393	FORWARD	ORF141
ATMG01180.1	hypothetical protein	300966	301301	REVERSE	ORF111B
