# Supplementary material for: Evolutionary origins of Brassicaceae specific genes in Arabidopsis thaliana
Source: BMC Evol Biol. 2011 Feb 18;11:47. doi: 10.1186/1471-2148-11-47 (PMC3049755; doi:10.1186/1471-2148-11-47)
Supplement: Additional file 7 — Details of all LSG non-LSG paralog BLASTP and BLASTN hits. [file 1471-2148-11-47-S7.XLSX]

## Sheet: LSG non-LSG AA BLAST hits
LSG	hit	expect	delta	LSG_length	hsp_length	hsp_query_start	hsp_query_end	hsp_sbjct_start	hsp_sbjct_end	hsp_frame	percentage_coverage all HSPs from hit gene	cumulative_overlap all hits from all hit genes	cumulative_percentage_coverage all hits from all hit genes	paralogs_list
AT1G51000.1	AT1G51010.1	0.000126214	0	74	72	1	72	1	82	1	97.2973	72	97.2973	AT1G51030.1
AT1G73603.1	AT4G30067.1	1.23126e-05	0	90	72	1	72	1	77	1	80	72	80	None
AT4G13955.1	AT4G13968.1	2.34099e-05	0	94	71	24	94	22	89	1	75.5319	71	75.5319	AT5G48945.1
AT4G28397.1	AT4G28395.1	6.01181e-08	0	111	52	7	58	51	110	1	46.8468	52	46.8468	None
AT1G10747.1	AT1G10710.1	5.40474e-09	0	83	41	30	70	352	395	1	49.3976	41	49.3976	None
AT3G06435.1	AT1G47530.1	0.00245641	0	200	93	44	136	105	202	1	46.5	93	46.5	None
AT1G58055.1	AT5G27495.1	3.61878e-06	0	79	76	1	76	1	76	1	96.2025	76	96.2025	AT2G40995.1	AT1G15757.1	AT2G20465.1	AT4G08028.1
AT4G33666.1	AT2G14247.1	0.00841256	0	79	20	59	78	58	77	1	25.3165	20	25.3165	None
AT1G49715.1	AT4G30067.1	0.000130619	0	87	66	1	66	1	71	1	75.8621	66	75.8621	None
AT3G22090.1	AT1G71470.1	3.80285e-06	0	132	68	45	112	44	111	1	51.5152	68	51.5152	AT4G00270.1
AT2G29045.1	AT4G30067.1	4.16638e-19	0	78	78	1	78	1	78	1	100	78	100	None
AT5G25920.1	AT3G29750.1	7.07029e-17	0	510	192	319	510	241	421	1	37.6471	192	37.6471	None
AT1G35030.1	AT1G34910.1	8.45594e-37	0	216	131	1	131	1	136	1	60.6481	131	60.6481	AT1G67020.1	AT1G35040.1	AT3G44713.1
AT4G22640.1	AT4G22666.1	1.33689e-17	0	116	114	1	114	1	109	1	98.2759	114	98.2759	AT4G22630.1
AT3G50373.1	AT5G51360.1	1.13164e-34	0	148	93	1	93	1	95	1	62.8378	93	62.8378	None
AT5G40070.1	AT5G39750.1	1.88469e-26	0	157	82	76	157	126	243	1	52.2293	82	52.2293	AT5G38740.1	AT4G11250.1	AT5G40120.1	AT5G41200.1	AT5G65330.1	AT4G02235.1	AT5G40220.1	AT5G39810.1	AT5G37415.1
AT1G50160.1	AT3G25270.1	1.27074e-19	0	73	72	1	72	272	343	1	98.6301	72	98.6301	AT1G47497.1	AT1G77815.1	AT1G27870.1	AT2G04420.1	AT1G27220.1	AT2G46460.1	AT2G33160.1	AT5G43755.1
AT5G47170.1	AT1G01130.1	1.06221e-22	0	150	83	1	83	1	77	1	55.3333	83	55.3333	None
AT3G50674.1	AT5G53740.1	6.62687e-09	0	60	25	3	27	245	269	1	41.6667	25	41.6667	None
AT5G29050.1	AT4G07740.1	0.000393841	0	162	58	17	74	141	198	1	35.8025	58	35.8025	None
AT1G63535.1	AT1G63522.1	3.62891e-14	0	60	55	6	60	10	63	1	91.6667	55	91.6667	None
AT4G11700.1	AT1G22090.1	1.44553e-18	0	183	108	57	164	164	267	1	59.0164	108	59.0164	AT4G28920.1	AT3G19520.1	AT1G23960.1	AT1G23970.2	AT1G27860.1	AT1G23950.2	AT1G02770.1	AT1G28500.1
AT2G11626.1	AT2G04378.2	4.782e-10	0	242	57	152	208	59	145	1	23.5537	57	23.5537	AT5G35890.1	AT2G15025.1
AT1G62210.1	AT1G62240.1	0.000173524	0	176	37	1	37	1	37	1	21.0227	37	21.0227	None
AT4G03505.1	AT4G03470.1	1.85375e-12	0	143	50	35	84	64	111	1	34.965	50	34.965	AT4G03450.1	AT4G14400.1	AT4G05040.1	AT4G03480.1	AT4G03440.1	AT4G14390.1
AT1G53935.1	AT4G01260.1	5.22521e-12	0	144	69	74	142	242	310	1	47.9167	69	47.9167	AT4G25210.1
AT1G29179.1	AT1G44020.1	2.59609e-42	0	238	163	1	163	1	166	1	68.4874	163	68.4874	AT4G10560.1	AT4G15070.1	AT4G13130.1	AT5G03360.1	AT2G28460.1	AT4G26380.1	AT1G44030.1	AT3G50010.1	AT5G37210.1	AT5G48320.1	AT1G66440.1	AT3G26240.1	AT4G02540.1	AT1G62030.1	AT1G66450.1
AT1G73607.1	AT4G30067.1	0.000122185	0	87	66	1	66	1	71	1	75.8621	66	75.8621	None
AT3G04540.1	AT1G32763.1	3.72486e-21	0	65	65	1	65	16	80	1	100	65	100	None
AT5G17950.1	AT1G63870.1	0.00106883	0	120	71	5	75	407	490	1	59.1667	71	59.1667	AT5G17970.1	AT5G45260.1	AT5G38850.1
AT5G33898.1	AT4G07740.1	1.93698e-14	0	248	192	1	192	1	198	1	77.4194	192	77.4194	AT3G32160.1	AT2G11010.1
AT5G45875.1	AT4G22105.1	9.816e-09	0	93	88	1	88	1	86	1	94.6237	88	94.6237	AT1G60986.1	AT1G60985.1
AT4G08730.1	AT4G08760.1	1.52211e-06	0	188	31	1	31	288	318	1	16.4894	66	35.1064	AT1G72800.1
AT4G08730.1	AT1G72800.1	0.00026196	0	188	35	112	146	281	315	1	56.383	66	35.1064	AT1G48920.1
AT1G48145.1	AT1G50790.1	4.69002e-28	0	117	104	14	117	695	788	1	88.8889	104	88.8889	AT1G50800.1	AT1G50770.1	AT1G50750.1
AT2G03955.1	AT1G32763.1	0.00075254	0	77	73	3	75	1	79	1	94.8052	73	94.8052	None
AT4G01895.1	AT1G02450.1	3.93136e-05	0	140	109	32	140	49	142	1	77.8571	109	77.8571	None
AT1G77655.1	AT1G77650.1	0.000780526	0	96	31	1	31	65	91	1	32.2917	31	32.2917	None
AT3G09750.1	AT5G49000.2	0.00496079	0	93	40	13	52	13	52	1	43.0108	40	43.0108	None
AT5G35603.1	AT3G32160.1	8.78875e-49	0	117	117	1	117	1	117	1	100	117	100	AT4G07740.1	AT2G11010.1
AT3G19530.1	AT3G19510.1	1.83787e-05	0	94	44	32	75	95	142	1	46.8085	44	46.8085	None
AT1G65486.1	AT1G65490.1	1.52571e-05	0	88	88	1	88	1	88	1	100	88	100	None
AT2G14365.1	AT1G32763.1	0.00655055	0	76	70	7	76	10	81	1	92.1053	70	92.1053	None
AT5G04790.1	AT1G19400.1	0.00171698	0	54	18	1	18	259	280	1	33.3333	18	33.3333	AT1G75180.1
AT3G01326.1	AT3G01327.1	2.04573e-24	0	101	99	1	99	1	95	1	98.0198	99	98.0198	AT3G01325.1	AT3G27425.1	AT5G14995.1	AT3G01324.1	AT5G15000.1	AT3G01328.1	AT3G01329.1	AT3G01322.1	AT3G01331.1
AT1G19960.1	AT2G32140.1	4.93901e-07	0	64	24	39	62	324	347	1	37.5	24	37.5	None
AT5G54225.1	AT5G54220.1	1.19746e-08	0	82	78	3	80	1	86	1	95.122	78	95.122	AT1G24062.1
AT3G27590.1	AT4G05095.1	7.98443e-12	0	92	54	38	91	84	137	1	58.6957	54	58.6957	AT1G43730.1	AT2G02520.1	AT3G25727.1	AT1G34440.1	AT4G04650.1
AT5G39140.1	AT5G39200.1	7.29727e-68	0	152	152	1	152	50	201	1	100	152	100	AT1G02700.1
AT3G57210.1	AT1G22090.1	5.10005e-21	0	109	103	4	106	154	254	1	94.4954	103	94.4954	AT3G19520.1	AT1G23960.1	AT1G23970.2	AT4G29550.1	AT1G27860.1	AT1G23950.2	AT1G02770.1	AT1G28500.1
AT2G03913.1	AT1G32763.1	0.000128697	0	73	70	4	73	6	81	1	95.8904	70	95.8904	None
AT2G18320.1	AT3G19880.1	2.18377e-14	0	106	57	50	106	305	361	1	53.7736	57	53.7736	AT3G19890.1	AT1G25055.1	AT2G17830.1	AT3G22421.1	AT1G24800.1	AT1G25141.1	AT5G41490.1	AT1G67450.1	AT1G66490.1	AT3G20030.1	AT5G51000.1	AT3G22770.1	AT3G16820.1	AT4G17200.1	AT2G38590.1	AT5G36820.1	AT3G22940.1	AT3G03405.1	AT5G36730.1	AT3G20710.1	AT3G17320.1	AT4G10740.1	AT3G17620.1	AT3G13680.1	AT5G42460.1	AT5G36200.1	AT2G18780.1	AT3G18330.1	AT5G41500.1	AT3G16880.1	AT1G65990.1	AT3G49510.1	AT1G59680.1	AT1G24881.1	AT3G16740.1	AT1G54550.1
AT4G07666.1	AT1G40129.1	0.000486616	0	342	44	81	124	424	467	1	12.8655	44	12.8655	None
AT1G70040.1	AT5G39330.1	2.00112e-45	0	193	177	14	190	35	206	1	91.7098	177	91.7098	None
AT1G27135.1	AT1G10710.1	3.28069e-12	0	88	57	32	88	354	410	1	64.7727	57	64.7727	None
AT1G47495.1	AT1G34095.1	0.000413102	0	142	27	2	28	51	77	1	19.0141	27	19.0141	None
AT3G43880.1	AT4G07526.1	1.29714e-28	0	87	87	1	87	26	112	1	100	87	100	AT3G33528.1
AT4G07932.1	AT2G11010.1	1.15877e-12	0	195	68	122	189	601	668	1	34.8718	68	34.8718	AT3G32160.1	AT5G29070.1
AT4G33465.1	AT4G22105.1	7.31454e-06	0	98	86	3	88	1	84	1	87.7551	86	87.7551	None
AT3G17155.1	AT1G32763.1	1.53532e-05	0	80	80	1	80	1	81	1	100	80	100	None
AT2G31035.1	AT2G31030.1	2.63779e-37	0	83	80	1	80	1	80	1	96.3855	80	96.3855	None
AT4G09440.1	AT5G37470.1	1.51381e-84	0	177	175	1	175	382	556	1	98.8701	175	98.8701	AT5G37920.1	AT5G37420.1	AT5G37460.1	AT1G66060.1	AT5G37430.1	AT5G37400.1	AT5G37410.1	AT5G37650.1	AT1G66000.1	AT4G16530.1
AT5G50565.1	AT2G41500.1	0.000135318	0	116	28	69	96	1	28	1	24.1379	28	24.1379	None
AT1G10717.1	AT1G10710.1	7.95769e-15	0	90	57	30	86	352	406	1	63.3333	57	63.3333	None
AT5G35698.1	AT1G12660.1	0.00154228	0	77	68	1	68	1	60	1	88.3117	68	88.3117	None
AT2G03933.1	AT1G32763.1	0.000152488	0	75	73	1	73	1	79	1	97.3333	73	97.3333	None
AT3G43150.1	AT2G11010.1	1.13385e-53	0	194	166	29	194	529	693	1	85.567	166	85.567	AT3G32160.1	AT4G07740.1
AT4G03580.1	AT5G17080.1	1.97993e-07	0	228	148	43	190	29	170	1	64.9123	148	64.9123	None
AT5G19175.1	AT1G32763.1	0.000810179	0	82	80	1	80	1	79	1	97.561	80	97.561	None
AT3G04545.1	AT1G32763.1	9.15228e-25	0	81	79	1	79	1	79	1	97.5309	79	97.5309	None
AT2G35080.1	AT3G29750.1	1.81295e-17	0	242	81	32	112	210	293	1	33.4711	81	33.4711	AT3G30770.1	AT1G53705.1	AT3G42723.1
AT3G30220.1	AT3G32160.1	4.33081e-31	0	145	86	1	86	1	99	1	59.3103	86	59.3103	AT4G07740.1	AT2G11010.1
AT1G43720.1	AT3G42870.1	1.95511e-49	0	314	161	45	205	32	207	1	51.2739	161	51.2739	AT1G35820.1	AT3G32904.1	AT3G30520.1
AT1G47813.1	AT1G47820.1	1.81101e-14	0	64	64	1	64	1	96	1	100	64	100	None
AT4G06490.1	AT4G07740.1	3.34155e-08	0	146	58	1	58	141	198	1	39.726	58	39.726	None
AT1G44740.1	AT3G14840.2	0.000400309	0	311	53	249	301	23	78	1	17.0418	53	17.0418	None
AT2G06555.1	AT3G47680.1	2.9147e-05	0	159	45	80	124	258	302	1	28.3019	45	28.3019	AT5G52547.1
AT3G06710.1	AT4G32670.1	3.31991e-15	0	245	218	1	218	108	344	1	88.9796	218	88.9796	None
AT1G64195.1	AT1G69825.1	1.92012e-15	0	72	72	1	72	1	73	1	100	72	100	None
AT1G70120.1	AT5G39330.1	5.11101e-34	0	193	148	43	190	57	206	1	76.6839	148	76.6839	None
AT1G69828.1	AT1G69825.1	3.57319e-12	0	74	74	1	74	1	73	1	100	74	100	None
AT3G16895.1	AT1G32763.1	2.44783e-07	0	83	83	1	83	1	81	1	100	83	100	None
AT2G24460.1	AT2G24480.1	1.91583e-31	0	150	147	1	147	1	143	1	98	147	98	AT3G42940.1	AT5G43200.1	AT3G28620.1	AT2G25565.1
AT1G50530.1	AT1G50570.1	1.66069e-10	0	114	42	1	42	209	250	1	36.8421	42	36.8421	None
AT4G30064.1	AT4G30067.1	1.22239e-18	0	78	78	1	78	1	78	1	100	78	100	AT4G30074.1
AT5G10590.1	AT5G40480.1	0.000314744	0	80	65	5	69	1749	1822	1	81.25	65	81.25	None
AT5G08505.1	AT1G15757.1	1.09744e-06	0	79	76	1	76	1	81	1	96.2025	76	96.2025	AT2G40995.1	AT2G20465.1	AT2G41997.1
AT1G12665.1	AT1G12663.1	1.24268e-12	0	89	58	6	63	2	58	1	65.1685	58	65.1685	AT1G12660.1
AT4G29760.1	AT3G19515.2	8.20572e-09	0	280	157	118	274	507	668	1	56.0714	157	56.0714	AT1G23935.1	AT1G22080.1
AT1G29540.1	AT2G34330.1	6.3818e-17	0	161	123	39	161	13	143	1	76.3975	123	76.3975	None
AT5G60290.1	AT3G45440.1	0.00181405	0	153	63	87	149	512	635	1	41.1765	63	41.1765	None
AT5G18065.1	AT3G19515.2	0.00153978	0	252	115	132	246	550	668	1	45.6349	115	45.6349	None
AT5G02650.1	AT1G28260.1	4.68822e-16	0	171	44	2	45	826	869	1	25.731	95	55.5556	None
AT5G02650.1	AT5G47580.1	7.55633e-10	0	171	51	100	150	626	670	1	29.8246	95	55.5556	None
AT1G45403.1	AT5G38080.1	5.35626e-16	0	169	169	1	169	1	147	1	100	169	100	None
AT1G38630.1	AT2G08986.1	3.15747e-12	0	81	63	1	63	719	781	1	77.7778	63	77.7778	AT2G07981.1
AT3G25200.1	AT5G54320.1	4.39958e-17	0	168	65	104	168	233	302	1	38.6905	65	38.6905	AT5G55270.1	AT5G55880.1	AT5G53240.1	AT5G54450.1	AT5G54420.1	AT5G67040.1	AT5G54550.1	AT5G54560.1	AT4G13680.1	AT3G43170.1	AT1G05540.1	AT2G45940.1	AT5G52940.1	AT5G52930.1	AT4G16080.1	AT5G55890.1	AT5G54330.1	AT5G53230.1
AT3G46390.1	AT5G39690.1	1.45793e-15	0	69	37	33	69	1	37	1	53.6232	37	53.6232	AT1G27120.1
AT2G32788.1	AT2G32785.1	3.94277e-07	0	64	56	9	64	5	59	1	87.5	56	87.5	AT1G23145.1
AT4G22212.1	AT4G22214.1	2.80541e-05	0	88	76	1	76	1	95	1	86.3636	76	86.3636	None
AT2G42885.1	AT1G32763.1	0.00225109	0	79	78	1	78	1	81	1	98.7342	78	98.7342	None
AT2G10930.1	AT5G48500.1	5.33371e-11	0	149	34	77	110	106	139	1	22.8188	34	22.8188	None
AT1G32000.1	AT5G38190.1	1.70866e-84	0	181	176	6	181	794	969	1	97.2376	176	97.2376	None
AT4G07675.1	AT1G49700.1	1.80654e-49	0	167	110	21	130	61	172	1	65.8683	110	65.8683	None
AT5G55131.1	AT1G56233.1	1.64946e-05	0	87	50	1	50	1	51	1	57.4713	50	57.4713	AT1G54445.1	AT5G48945.1	AT4G13968.1
AT5G54215.1	AT5G54220.1	6.53867e-14	0	83	83	1	83	1	87	1	100	83	100	AT1G24062.1
AT1G24060.1	AT1G24230.1	8.1712e-05	0	122	41	1	41	133	168	1	33.6066	41	33.6066	AT1G24250.1
AT2G16015.1	AT2G16800.1	0.00883736	0	111	41	71	111	273	316	1	36.9369	41	36.9369	None
AT2G12465.1	AT5G27495.1	1.42189e-10	0	83	83	1	83	1	78	1	100	83	100	AT1G15757.1	AT4G08028.1	AT2G20465.1	AT2G41997.1	AT2G40995.1
AT2G22940.1	AT3G45560.1	5.13996e-12	0	101	52	22	73	426	488	1	51.4851	52	51.4851	None
AT2G15185.1	AT3G43470.1	1.87812e-79	0	191	167	25	191	292	458	1	87.4346	167	87.4346	AT2G15180.1
AT3G60700.1	AT5G39330.1	3.53557e-39	0	219	214	3	216	1	208	1	97.7169	214	97.7169	AT5G46560.1
AT1G33860.1	AT3G43160.1	0.00161406	0	153	18	14	31	278	295	1	11.7647	18	11.7647	None
AT4G12731.1	AT4G12735.1	2.73416e-12	0	60	60	1	60	1	60	1	100	60	100	None
AT4G08874.1	AT3G43580.1	5.93046e-07	0	144	97	17	113	70	165	1	67.3611	97	67.3611	None
AT5G59105.1	AT1G15757.1	2.09581e-10	0	129	78	1	78	1	81	1	60.4651	78	60.4651	AT2G40995.1	AT2G20465.1	AT2G41997.1
AT2G16225.1	AT1G10710.1	6.16817e-09	0	76	63	11	73	346	406	1	82.8947	63	82.8947	None
AT1G65113.1	AT4G22105.1	1.69483e-05	0	92	90	1	90	1	86	1	97.8261	90	97.8261	None
AT5G28885.1	AT1G52950.1	0.000213599	0	184	134	3	136	80	178	1	72.8261	134	72.8261	AT2G05642.1
AT3G59455.1	AT3G11825.1	9.93622e-06	0	96	95	1	95	1	100	1	98.9583	95	98.9583	AT2G16592.1	AT3G12545.1
AT4G22650.1	AT4G22666.1	3.54297e-13	0	156	72	46	117	36	110	1	46.1538	72	46.1538	AT4G22630.1
AT3G33393.1	AT5G35604.1	8.09928e-43	0	117	117	1	117	156	275	1	100	117	100	AT3G32190.1	AT5G32590.1	AT3G30230.1	AT2G11010.1	AT5G33806.1
AT2G20208.1	AT4G30067.1	9.57321e-13	0	84	74	1	74	1	71	1	88.0952	74	88.0952	None
AT5G54350.1	AT5G54360.1	5.35385e-24	0	279	265	15	279	14	270	1	94.9821	265	94.9821	AT5G54340.1
AT4G32717.1	AT4G22105.1	9.86062e-05	0	89	80	1	80	1	84	1	89.8876	80	89.8876	None
AT3G44170.1	AT5G26090.1	2.04324e-17	0	155	66	30	95	1	65	1	42.5806	66	42.5806	AT5G26100.1
AT3G48231.1	AT1G32763.1	7.67909e-07	0	80	78	1	78	1	79	1	97.5	78	97.5	None
AT5G19172.1	AT1G32763.1	5.67251e-05	0	84	82	1	82	1	79	1	97.619	82	97.619	None
AT2G07835.1	ATMG00400.1	3.26928e-16	0	52	49	1	49	1	49	1	94.2308	49	94.2308	None
AT1G49150.1	AT1G72800.1	2.24323e-05	0	148	60	5	64	8	72	1	40.5405	60	40.5405	None
AT2G37478.1	AT3G53668.1	1.35418e-05	0	43	25	19	43	17	41	1	58.1395	25	58.1395	None
AT5G48175.1	AT3G09260.1	3.17836e-05	0	115	36	20	55	20	96	1	31.3043	36	31.3043	None
AT1G66790.1	AT5G53740.1	6.62687e-09	0	60	25	3	27	245	269	1	41.6667	25	41.6667	None
AT2G06645.1	AT2G06570.1	1.14234e-62	0	163	130	1	130	60	189	1	79.7546	130	79.7546	None
AT4G23870.1	AT4G11020.1	5.6282e-09	0	116	82	34	115	38	118	1	70.6897	82	70.6897	None
AT4G28405.1	AT1G52415.1	1.29858e-21	0	71	54	1	54	12	65	1	76.0563	54	76.0563	None
AT2G19200.1	AT1G22090.1	0.00539622	0	246	76	116	191	206	296	1	30.8943	76	30.8943	None
AT2G12475.1	AT5G27495.1	1.04846e-05	0	85	85	1	85	1	80	1	100	85	100	AT1G15757.1	AT2G20465.1
AT5G42223.1	AT1G15757.1	0.000308585	0	84	63	1	63	1	68	1	75	63	75	AT5G27495.1
AT2G25305.1	AT5G54220.1	1.98523e-10	0	83	82	1	82	1	86	1	98.7952	82	98.7952	AT1G24062.1
AT5G38090.1	AT5G38080.1	2.9138e-20	0	146	140	1	140	1	145	1	95.8904	140	95.8904	None
AT3G24517.1	AT2G05752.1	2.09771e-09	0	163	86	18	103	1	79	1	52.7607	86	52.7607	None
AT1G44941.1	AT5G16486.1	0.000152819	0	60	45	7	51	47	98	1	75	45	75	None
AT4G22217.1	AT4G22214.1	1.35013e-05	0	87	84	1	84	1	100	1	96.5517	84	96.5517	None
AT5G37473.1	AT5G37474.1	2.38281e-09	0	73	72	1	72	1	75	1	98.6301	72	98.6301	None
AT2G16594.1	AT2G16592.1	2.70153e-33	0	102	85	18	102	17	101	1	83.3333	85	83.3333	None
AT2G36920.1	AT4G02870.1	2.16786e-12	0	216	212	1	212	1	231	1	98.1481	212	98.1481	None
AT1G68905.1	AT1G68907.1	2.13979e-17	0	95	89	1	89	1	95	1	93.6842	89	93.6842	None
AT4G10457.1	AT4G22105.1	3.56149e-05	0	92	90	1	90	1	86	1	97.8261	90	97.8261	AT2G05117.1
AT3G43480.1	AT3G43470.1	7.80701e-70	0	161	161	1	161	298	458	1	100	161	100	AT2G15180.1
AT3G01323.1	AT3G01322.1	4.12944e-21	0	98	85	12	96	20	99	1	86.7347	85	86.7347	AT3G27425.1	AT5G14995.1	AT3G01324.1	AT3G01328.1	AT3G01327.1	AT3G01329.1	AT3G01331.1
AT2G33233.1	AT1G32763.1	5.18798e-07	0	80	78	1	78	1	79	1	97.5	78	97.5	None
AT5G55132.1	AT1G56233.1	0.00947119	0	80	60	7	66	11	69	1	75	60	75	None
AT3G44760.1	AT3G44770.1	4.62582e-07	0	189	74	13	86	362	438	1	39.1534	74	39.1534	None
AT3G11860.1	AT3G11890.2	6.67241e-68	0	252	186	34	219	7	241	1	73.8095	186	73.8095	None
AT2G03936.1	AT1G32763.1	0.00766618	0	81	80	1	80	1	79	1	98.7654	80	98.7654	None
AT2G45403.1	AT1G34095.1	7.13466e-25	0	154	84	3	86	27	120	1	54.5455	84	54.5455	None
AT3G32180.1	AT3G32160.1	2.15098e-34	0	100	73	1	73	1	73	1	73	73	73	AT4G07740.1	AT2G11010.1
AT1G65500.1	AT1G65490.1	1.72321e-08	0	86	86	1	86	1	88	1	100	86	100	None
AT4G12220.1	AT4G12210.1	6.83783e-20	0	163	98	1	98	1	100	1	60.1227	98	60.1227	AT4G12150.1	AT4G05350.1	AT4G12140.1
AT5G41640.1	AT1G24388.1	3.13888e-09	0	197	45	31	75	38	87	1	22.8426	45	22.8426	AT1G23950.2	AT1G23970.2
AT5G26692.1	AT5G26717.1	4.05202e-15	0	81	68	1	68	1	68	1	83.9506	68	83.9506	AT5G26673.1
AT1G50470.1	AT3G17560.1	3.0057e-19	0	121	102	5	106	235	385	1	84.2975	102	84.2975	AT3G22940.1	AT3G17500.1	AT3G13680.1	AT3G03405.1	AT2G04920.1	AT3G23685.1	AT1G25141.1	AT5G41490.1	AT1G67450.1	AT3G44120.1	AT1G66490.1	AT4G05080.1	AT3G23633.1	AT2G27520.1	AT3G22770.1	AT3G16820.1	AT5G47300.1	AT4G17200.1	AT3G22720.1	AT2G38590.1	AT5G62830.1	AT3G20030.1	AT5G36820.1	AT2G17830.1	AT3G18910.1	AT3G19880.1	AT3G22870.1	AT2G18780.1	AT2G24510.1	AT5G51000.1	AT3G17320.1	AT3G22730.1	AT3G19560.1	AT3G17620.1	AT3G25460.1	AT3G19470.1
AT2G04425.1	AT1G56233.1	0.000908604	0	101	71	1	71	1	69	1	70.297	71	70.297	None
AT5G23180.1	AT4G01260.1	5.08834e-16	0	138	104	35	138	222	325	1	75.3623	104	75.3623	AT4G00130.1	AT4G25210.1
AT4G17990.1	AT4G17700.1	2.06446e-13	0	265	72	93	164	61	129	1	27.1698	128	48.3019	AT4G28920.1	AT1G28500.1
AT4G17990.1	AT4G29550.1	0.000272596	0	265	56	201	256	303	351	1	21.1321	128	48.3019	None
AT1G47317.1	AT2G25185.1	4.08678e-05	0	103	101	1	101	1	101	1	98.0583	101	98.0583	None
AT3G15440.1	AT3G15740.1	3.8354e-08	0	143	143	1	143	1	148	1	100	143	100	AT3G14970.1
AT5G41530.1	AT5G14280.1	2.31615e-14	0	142	69	34	102	229	297	1	48.5915	69	48.5915	AT4G00270.1	AT2G36340.1	AT2G25650.1
AT4G08270.1	AT3G47680.1	3.6141e-10	0	99	93	1	93	180	288	1	93.9394	93	93.9394	AT5G52547.1
AT4G03298.1	AT4G03320.1	0.0017862	0	221	91	3	93	7	108	1	67.8733	150	67.8733	None
AT4G03298.1	AT4G03320.1	0.000227453	0	221	59	110	168	196	261	1	67.8733	150	67.8733	None
AT5G50665.1	AT2G41500.1	0.000135318	0	116	28	69	96	1	28	1	24.1379	28	24.1379	None
AT4G16000.1	AT4G15990.1	1.92765e-23	0	89	87	3	89	1	135	1	97.7528	87	97.7528	AT4G16024.1
AT2G11015.1	AT4G07740.1	3.20409e-09	0	146	58	1	58	141	198	1	39.726	58	39.726	None
AT1G38790.1	AT2G08986.1	7.5925e-30	0	150	149	2	150	1070	1218	1	99.3333	149	99.3333	AT2G07981.1
AT1G11608.1	AT1G11620.1	4.26275e-12	0	84	82	2	83	282	361	1	97.619	82	97.619	AT1G58090.1	AT2G14710.1	AT4G09870.1	AT2G07120.1	AT2G17310.1	AT3G18340.1	AT3G16580.1	AT1G32430.1	AT1G53325.1	AT3G21410.1	AT3G16590.1	AT1G47390.1	AT1G31510.1
AT5G17180.1	AT5G17470.1	0.00500923	0	123	51	12	62	5	54	1	41.4634	51	41.4634	None
AT5G19800.1	AT5G26070.1	4.6905e-05	0	96	32	1	32	1	32	1	33.3333	32	33.3333	AT5G19810.1
AT3G24513.1	AT3G24508.1	4.92074e-25	0	85	85	1	85	1	83	1	100	85	100	AT3G24510.1
AT1G29610.1	AT1G29570.1	4.77001e-09	0	126	39	47	85	255	293	1	30.9524	39	30.9524	None
AT5G28919.1	AT3G01345.1	4.15325e-26	0	188	187	1	187	58	250	1	99.4681	187	99.4681	None
AT3G50250.1	AT4G19270.1	4.2281e-06	0	148	80	19	98	30	117	1	54.0541	80	54.0541	None
AT3G28750.1	AT5G39880.1	1.85801e-29	0	333	332	1	332	1	358	1	99.6997	332	99.6997	AT3G28770.1
AT2G34120.1	AT1G32720.1	4.27804e-05	0	70	25	33	57	110	134	1	35.7143	25	35.7143	None
AT3G20400.1	AT3G17620.1	5.08686e-27	0	103	102	1	102	282	383	1	99.0291	102	99.0291	AT1G65990.1	AT3G23680.1	AT3G17500.1	AT3G19890.1	AT1G25055.1	AT2G17830.1	AT3G22421.1	AT2G04920.1	AT1G24800.1	AT3G17490.1	AT3G17480.1	AT1G25141.1	AT5G41490.1	AT1G67450.1	AT3G44120.1	AT3G17280.1	AT1G66490.1	AT3G20030.1	AT5G51000.1	AT3G17560.1	AT3G22770.1	AT3G16820.1	AT5G47300.1	AT2G38590.1	AT5G62830.1	AT5G36820.1	AT3G17540.1	AT3G18910.1	AT3G19880.1	AT3G22870.1	AT2G24510.1	AT3G22940.1	AT4G09870.1	AT1G62270.1	AT3G20710.1	AT3G17320.1
AT1G29620.1	AT1G32720.1	2.45384e-37	0	146	146	1	146	1	158	1	100	146	100	AT2G30020.1
AT1G02965.1	AT1G02960.2	1.60817e-14	0	162	58	66	123	19	69	1	35.8025	58	35.8025	None
AT4G22230.1	AT4G22214.1	4.06897e-06	0	92	80	1	80	1	95	1	86.9565	80	86.9565	None
AT5G63340.1	AT3G47660.1	0.00861625	0	172	68	49	116	161	231	1	39.5349	68	39.5349	None
AT5G42235.1	AT1G15757.1	0.000211988	0	84	59	1	59	1	63	1	70.2381	59	70.2381	AT2G20465.1
AT2G41470.1	AT2G41440.1	3.77502e-18	0	173	123	51	173	53	223	1	71.0983	123	71.0983	None
AT1G76840.1	AT1G76740.1	7.2651e-15	0	176	109	1	109	577	688	1	61.9318	109	61.9318	None
AT3G25080.1	AT1G02770.1	6.53429e-22	0	171	156	8	163	114	279	1	91.2281	156	91.2281	AT3G19520.1	AT4G17700.1	AT1G23960.1	AT1G22090.1	AT1G23970.2	AT1G27860.1	AT1G23950.2	AT4G20095.3	AT1G28500.1
AT2G05335.1	AT4G22105.1	0.00105585	0	101	78	1	78	1	84	1	77.2277	78	77.2277	AT1G60987.1
AT4G08593.1	AT2G15025.1	0.000128125	0	270	105	163	267	75	183	1	38.8889	105	38.8889	AT3G43580.1
AT2G20625.1	AT2G20620.1	8.29303e-15	0	190	106	80	185	148	266	1	55.7895	106	55.7895	AT4G20095.3	AT4G29550.1
AT1G76965.1	AT3G11825.1	0.00270323	0	187	24	1	24	1	24	1	12.8342	24	12.8342	None
AT1G19060.1	AT1G02770.1	1.35371e-80	0	287	252	19	270	23	314	1	87.8049	252	87.8049	AT5G63820.1	AT4G28920.1	AT3G19520.1	AT1G23960.1	AT1G22090.1	AT3G44770.1	AT1G23970.2	AT4G29550.1	AT1G27860.1	AT1G23950.2	AT2G20620.1	AT4G20095.3	AT1G28500.1
AT1G69818.1	AT1G69825.1	2.56417e-15	0	73	73	1	73	1	73	1	100	73	100	None
AT5G18040.1	AT3G19515.2	1.3803e-06	0	252	158	89	246	507	668	1	62.6984	158	62.6984	AT1G22080.1
AT1G54950.1	AT1G07690.1	6.43487e-08	0	96	55	21	75	19	73	1	57.2917	55	57.2917	None
AT1G78030.1	AT4G37900.1	5.53934e-10	0	223	30	154	183	503	532	1	13.4529	30	13.4529	None
AT2G12945.1	AT2G15180.1	8.12095e-05	0	117	54	12	65	18	77	1	46.1538	54	46.1538	AT3G42160.1	AT3G43470.1
AT3G05727.1	AT2G36255.1	0.0032552	0	80	68	10	77	8	77	1	85	68	85	None
AT3G57850.1	AT3G57840.1	2.20547e-09	0	90	53	1	53	1	51	1	58.8889	53	58.8889	None
AT3G49305.1	AT3G49300.1	6.76954e-14	0	78	43	26	68	26	68	1	55.1282	43	55.1282	AT3G49270.3
AT1G31620.1	AT1G30780.1	0.00735534	0	111	28	27	54	288	317	1	25.2252	60	54.0541	None
AT1G31620.1	AT1G30790.1	4.34571e-05	0	111	33	54	86	245	277	1	29.7297	60	54.0541	AT1G32660.1
AT1G54720.1	AT1G08930.1	7.86908e-09	0	121	32	1	32	1	32	1	26.4463	32	26.4463	None
AT5G28920.1	AT3G44570.1	0.000920891	0	419	102	51	152	74	181	1	24.3437	102	24.3437	AT3G30820.1
AT2G24285.1	AT2G24480.1	5.85281e-22	0	104	99	2	100	7	103	1	95.1923	99	95.1923	AT3G42940.1	AT5G43200.1	AT3G28620.1	AT2G25565.1
AT3G29790.1	AT3G33528.1	3.66138e-30	0	144	82	1	82	26	107	1	56.9444	82	56.9444	AT4G07526.1
AT2G20463.1	AT2G20465.1	2.77936e-07	0	91	86	1	86	1	88	1	94.5055	86	94.5055	AT2G40995.1
AT2G06983.1	AT4G22105.1	0.000596362	0	87	80	1	80	1	84	1	91.954	80	91.954	None
AT3G54410.1	AT5G39330.1	1.07542e-13	0	105	79	22	100	125	204	1	75.2381	79	75.2381	None
AT2G33010.1	AT2G33000.1	1.33843e-30	0	649	314	333	646	215	507	1	48.3821	314	48.3821	AT1G05040.1
AT3G07005.1	AT3G06985.1	4.35269e-12	0	78	73	1	73	1	68	1	93.5897	73	93.5897	None
AT5G39170.1	AT5G39200.1	2.30485e-66	0	154	154	1	154	50	201	1	100	154	100	AT1G02700.1
AT2G30560.1	AT4G33145.1	0.000490498	0	171	32	140	171	29	60	1	18.7135	32	18.7135	AT5G61412.1
AT4G36510.1	AT4G36440.1	0.00255159	0	154	20	129	148	342	361	1	12.987	20	12.987	None
AT1G08695.1	AT4G22105.1	5.84456e-06	0	88	56	2	57	1	61	1	63.6364	56	63.6364	None
AT4G15710.1	AT5G56920.1	4.17646e-06	0	141	41	49	89	34	74	1	29.078	41	29.078	AT5G56910.1	AT5G56990.1
AT1G70020.1	AT5G39330.1	7.12205e-60	0	225	157	67	223	53	209	1	69.7778	157	69.7778	None
AT5G28410.1	AT3G61760.1	2.44032e-05	0	106	22	55	76	113	134	1	20.7547	22	20.7547	AT2G44590.3	AT5G42080.1
AT3G07710.1	AT5G14280.1	1.81387e-11	0	145	67	65	131	229	296	1	46.2069	67	46.2069	AT4G00270.1	AT2G36340.1	AT2G25650.1
AT5G35945.1	AT1G67390.1	3.06072e-32	0	127	126	2	127	319	479	1	99.2126	126	99.2126	AT1G80960.2	AT3G60790.1	AT1G78470.1
AT3G43410.1	AT1G67390.1	2.24308e-32	0	122	121	2	122	319	479	1	99.1803	121	99.1803	AT1G80960.2	AT3G60790.1	AT1G78470.1
AT2G21237.1	AT4G38910.1	5.41465e-16	0	166	137	30	166	284	431	1	82.5301	137	82.5301	None
[truncated: 48 more columns]

## Sheet: LSG non-LSG CDS BLAST hits
LSG	hit	expect	delta	LSG_length	hsp_length	hsp_query_start	hsp_query_end	hsp_sbjct_start	hsp_sbjct_end	hsp_strand	in_frame	percentage_coverage all HSPs from hit gene	cumulative_overlap all hits from all hit genes	cumulative_percentage_coverage all hits from all hit genes	paralogs_list
AT2G10920.1	AT4G39260.1	8.23881e-08	0	198	40	30	69	355	394	1	no_in_frame_hit	53.5354	106	53.5354	AT5G46730.1	AT4G13850.1
AT2G10920.1	AT4G39260.1	1.33543e-09	0	198	66	80	145	423	491	1	no_in_frame_hit	53.5354	106	53.5354	AT5G46730.1	AT4G13850.1
AT1G32337.1	AT5G39690.1	0.000973566	0	159	21	97	117	1	21	1	no_in_frame_hit	13.2075	21	13.2075	None
AT2G07521.1	AT1G75990.1	9.83227e-10	0	150	51	93	143	176	226	-1	no_in_frame_hit	34	51	34	None
AT1G51000.1	AT1G51010.1	1.7062e-18	0	225	78	12	89	9	86	1	has_in_frame_hit	81.7778	184	81.7778	AT1G51030.1
AT1G51000.1	AT1G51010.1	2.47175e-11	0	225	106	111	216	141	246	1	has_in_frame_hit	81.7778	184	81.7778	AT1G51030.1
AT4G32080.1	AT4G32090.1	4.41971e-60	0	336	268	35	302	70	337	1	no_in_frame_hit	79.7619	268	79.7619	None
AT1G73603.1	AT4G30067.1	4.93103e-13	0	273	77	1	77	1	77	1	has_in_frame_hit	28.2051	77	28.2051	None
AT5G45573.1	AT1G25112.1	1.09985e-12	0	588	77	307	383	582	658	1	no_in_frame_hit	13.0952	77	13.0952	AT1G25180.1	AT1G25025.1	AT1G24851.1
AT1G32650.1	AT1G30480.1	1.05534e-07	0	75	63	12	74	1069	1131	1	no_in_frame_hit	84	63	84	None
AT3G04181.1	AT1G02730.1	1.26645e-07	0	297	80	155	234	1770	1848	1	no_in_frame_hit	26.936	80	26.936	None
AT1G74929.1	AT2G03240.1	0.00914163	0	102	27	8	34	1706	1732	-1	no_in_frame_hit	26.4706	27	26.4706	None
AT3G29140.1	AT3G06740.1	0.000121991	0	297	42	40	81	391	430	1	no_in_frame_hit	14.1414	42	14.1414	None
AT1G59865.1	AT4G27595.1	1.48032e-08	0	528	86	74	159	1890	1975	-1	no_in_frame_hit	22.3485	118	22.3485	None
AT1G59865.1	AT4G27595.1	2.31127e-07	0	528	32	311	342	322	353	-1	no_in_frame_hit	22.3485	118	22.3485	None
AT2G24460.1	AT5G43200.1	3.31843e-12	0	453	88	1	88	1	88	1	has_in_frame_hit	40.6181	195	43.0464	AT2G24480.1	AT3G28620.1
AT2G24460.1	AT5G43200.1	0.000189958	0	453	55	256	310	253	307	1	has_in_frame_hit	40.6181	195	43.0464	AT2G24480.1	AT3G28620.1
AT2G24460.1	AT2G24480.1	1.97204e-07	0	453	52	343	394	331	382	1	has_in_frame_hit	43.0464	195	43.0464	AT5G43200.1	AT3G28620.1
AT2G29045.1	AT4G30067.1	6.61632e-12	0	237	83	1	83	1	83	1	has_in_frame_hit	35.0211	83	35.0211	None
AT1G76960.1	AT1G76955.1	4.3042e-12	0	159	67	7	73	19	85	1	no_in_frame_hit	42.1384	67	42.1384	None
AT1G35030.1	AT1G34910.1	4.66549e-46	0	651	120	1	120	1	121	1	has_in_frame_hit	48.2335	405	62.212	AT1G35040.1
AT1G35030.1	AT1G34910.1	2.14935e-94	0	651	194	200	393	215	408	1	has_in_frame_hit	48.2335	405	62.212	AT1G35040.1
AT1G35030.1	AT1G34790.1	9.08511e-26	0	651	91	548	638	681	771	1	no_in_frame_hit	13.9785	405	62.212	None
AT3G33494.1	AT5G33806.1	1.15981e-15	0	597	66	99	164	534	599	-1	no_in_frame_hit	17.2529	214	35.8459	AT1G36100.1	AT3G30230.1
AT3G33494.1	AT2G11010.1	0.000252696	0	597	43	178	220	1048	1090	-1	no_in_frame_hit	22.4456	214	35.8459	None
AT3G33494.1	AT2G11010.1	0.000998496	0	597	38	289	326	625	662	-1	no_in_frame_hit	22.4456	214	35.8459	None
AT3G33494.1	AT1G36100.1	1.7443e-11	0	597	67	351	417	400	466	-1	no_in_frame_hit	11.2228	214	35.8459	AT5G32590.1	AT2G11010.1	AT5G33806.1
AT3G50373.1	AT5G51360.1	4.74123e-05	0	447	47	1	47	1	50	1	has_in_frame_hit	59.0604	264	59.0604	None
AT3G50373.1	AT5G51360.1	5.14819e-85	0	447	174	106	279	112	285	1	has_in_frame_hit	59.0604	264	59.0604	None
AT3G50373.1	AT5G51360.1	1.24567e-08	0	447	46	277	322	299	344	1	has_in_frame_hit	59.0604	264	59.0604	None
AT5G40070.1	AT5G40220.1	6.79856e-29	0	474	80	1	80	1	80	1	has_in_frame_hit	61.6034	290	61.1814	AT5G39810.1	AT5G37415.1	AT5G39750.1
AT5G40070.1	AT5G39750.1	1.10198e-30	0	474	83	230	312	380	462	1	has_in_frame_hit	51.4768	290	61.1814	None
AT5G40070.1	AT5G41200.1	1.92508e-38	0	474	127	313	439	517	646	1	has_in_frame_hit	61.1814	290	61.1814	AT5G38740.1	AT4G11250.1	AT5G40120.1	AT5G65330.1	AT5G40220.1	AT5G39810.1	AT5G37415.1	AT5G39750.1
AT5G25750.1	AT5G25752.1	1.40533e-06	0	216	62	72	133	46	107	-1	no_in_frame_hit	28.7037	92	42.5926	None
AT5G25750.1	AT5G51630.1	0.000342587	0	216	30	158	187	3554	3583	1	no_in_frame_hit	13.8889	92	42.5926	None
AT3G50674.1	AT5G53740.1	4.03029e-31	0	183	67	16	82	742	808	1	has_in_frame_hit	36.612	67	36.612	None
AT5G40847.1	AT3G13780.1	0.00271706	0	117	20	9	28	789	808	-1	no_in_frame_hit	17.094	20	17.094	None
AT4G30670.1	AT1G80870.1	0.00198632	0	309	33	181	213	1534	1566	1	no_in_frame_hit	10.6796	33	10.6796	None
AT5G26890.1	AT3G07210.1	8.52238e-27	0	252	96	6	101	170	265	-1	no_in_frame_hit	38.0952	96	38.0952	None
AT2G07684.1	AT5G16210.1	0.00255565	0	111	20	63	82	1182	1201	1	no_in_frame_hit	18.018	20	18.018	None
AT4G22235.1	AT4G22214.1	3.19522e-14	0	276	47	27	73	36	82	1	no_in_frame_hit	17.029	47	17.029	None
AT1G63535.1	AT1G63522.1	4.6814e-43	0	183	169	15	183	27	192	1	has_in_frame_hit	92.3497	169	92.3497	None
AT5G04790.1	AT1G75180.1	4.02333e-40	0	165	110	18	127	840	948	1	has_in_frame_hit	66.6667	110	66.6667	AT1G19400.1
AT3G20966.1	AT3G52920.1	0.00360481	0	150	20	10	29	130	149	-1	no_in_frame_hit	13.3333	20	13.3333	None
AT1G48912.1	AT1G48910.1	1.74976e-57	0	147	143	1	143	995	1137	1	no_in_frame_hit	97.2789	143	97.2789	None
AT1G34400.1	AT4G08760.1	8.10629e-28	0	366	62	1	62	1391	1452	1	no_in_frame_hit	16.9399	165	45.082	None
AT1G34400.1	AT4G39260.1	6.47535e-10	0	366	103	237	339	355	460	1	no_in_frame_hit	28.1421	165	45.082	None
AT1G24390.1	AT1G24388.1	1.75488e-34	0	294	73	1	73	240	312	-1	no_in_frame_hit	60.5442	214	72.7891	None
AT1G24390.1	AT1G24388.1	9.01188e-55	0	294	107	72	178	72	178	-1	no_in_frame_hit	60.5442	214	72.7891	None
AT1G24390.1	AT1G24360.1	1.25288e-07	0	294	36	259	294	925	960	1	no_in_frame_hit	12.2449	214	72.7891	None
AT4G03505.1	AT4G05040.1	4.57583e-05	0	432	52	2	53	56	107	1	has_in_frame_hit	32.6389	166	38.4259	None
AT4G03505.1	AT4G05040.1	1.15804e-05	0	432	29	187	215	256	284	1	has_in_frame_hit	32.6389	166	38.4259	None
AT4G03505.1	AT4G03470.1	1.87706e-07	0	432	36	212	247	293	328	1	has_in_frame_hit	20.6019	166	38.4259	AT4G05040.1
AT4G03505.1	AT4G03470.1	7.99366e-13	0	432	53	261	313	335	387	1	has_in_frame_hit	20.6019	166	38.4259	AT4G05040.1
AT1G29179.1	AT1G44020.1	1.16514e-37	0	717	291	97	387	94	384	1	has_in_frame_hit	49.0934	424	59.1353	AT5G03360.1	AT2G28460.1	AT4G10560.1	AT1G44030.1	AT3G50010.1	AT5G37210.1	AT5G48320.1	AT3G26240.1	AT4G26380.1	AT1G62030.1
AT1G29179.1	AT1G44020.1	4.94338e-06	0	717	30	457	486	16	45	1	has_in_frame_hit	49.0934	424	59.1353	AT5G03360.1	AT2G28460.1	AT4G10560.1	AT1G44030.1	AT3G50010.1	AT5G37210.1	AT5G48320.1	AT3G26240.1	AT4G26380.1	AT1G62030.1
AT1G29179.1	AT4G26380.1	5.96106e-21	0	717	103	578	680	116	218	1	has_in_frame_hit	30.5439	424	59.1353	AT1G66450.1
AT1G73607.1	AT4G30067.1	7.42832e-12	0	264	67	1	67	1	67	1	has_in_frame_hit	25.3788	67	25.3788	None
AT2G04063.1	AT1G31750.1	6.4872e-90	0	339	289	51	339	240	531	1	no_in_frame_hit	85.2507	289	85.2507	None
AT2G11626.1	AT2G04378.2	2.06259e-08	0	729	34	478	511	199	232	1	has_in_frame_hit	20.3018	148	20.3018	None
AT2G11626.1	AT2G04378.2	5.21994e-09	0	729	115	511	625	322	436	1	has_in_frame_hit	20.3018	148	20.3018	None
AT2G05185.1	AT5G27860.1	1.31344e-19	0	267	76	38	113	137	212	1	no_in_frame_hit	28.4644	76	28.4644	None
AT5G33898.1	AT3G32160.1	3.42022e-10	0	747	69	56	124	92	160	1	has_in_frame_hit	19.5448	203	27.1754	AT2G11010.1
AT5G33898.1	AT2G11010.1	3.42022e-10	0	747	57	129	185	1736	1792	1	has_in_frame_hit	25.7028	203	27.1754	None
AT5G33898.1	AT3G32160.1	3.42022e-10	0	747	77	235	311	370	446	1	has_in_frame_hit	19.5448	203	27.1754	AT2G11010.1
AT1G47395.1	AT1G68560.1	0.00368551	0	153	20	60	79	921	940	1	no_in_frame_hit	13.0719	20	13.0719	None
AT2G45403.1	AT1G34095.1	5.14733e-45	0	465	123	13	135	85	207	1	has_in_frame_hit	52.4731	244	52.4731	None
AT2G45403.1	AT1G34095.1	4.77598e-39	0	465	121	138	258	240	360	1	has_in_frame_hit	52.4731	244	52.4731	None
AT3G12840.1	AT4G09920.1	4.68252e-07	0	279	51	204	254	52	102	1	no_in_frame_hit	18.2796	51	18.2796	AT4G10400.1	AT5G56410.1
AT1G11785.1	AT1G53660.1	4.37025e-24	0	141	59	83	141	63	121	1	no_in_frame_hit	41.844	59	41.844	AT2G36710.1
AT1G65484.1	AT1G72080.1	6.30641e-06	0	243	37	194	230	385	421	-1	no_in_frame_hit	15.2263	37	15.2263	None
AT4G13575.1	AT5G10320.1	0.000414892	0	258	26	135	160	634	659	1	no_in_frame_hit	25.5814	66	25.5814	None
AT4G13575.1	AT5G10320.1	2.75867e-08	0	258	40	217	256	695	735	1	no_in_frame_hit	25.5814	66	25.5814	None
AT2G36940.1	ATMG00520.1	1.37731e-07	0	93	31	1	31	574	604	1	no_in_frame_hit	33.3333	31	33.3333	None
AT4G07666.1	AT3G42155.1	4.94265e-50	0	1029	124	522	645	79	202	-1	no_in_frame_hit	18.6589	192	18.6589	None
AT4G07666.1	AT3G42155.1	5.3071e-19	0	1029	68	938	1005	3	70	-1	no_in_frame_hit	18.6589	192	18.6589	None
AT1G12451.1	AT1G03220.1	3.34224e-16	0	183	58	2	59	1231	1288	-1	no_in_frame_hit	79.235	145	79.235	AT1G03230.1
AT1G12451.1	AT1G03220.1	3.46974e-19	0	183	87	64	150	1084	1169	-1	no_in_frame_hit	79.235	145	79.235	AT1G03230.1
AT5G28919.1	AT3G01345.1	1.23055e-24	0	567	213	349	561	538	750	1	has_in_frame_hit	37.5661	213	37.5661	None
AT1G77655.1	AT1G77650.1	0.000119377	0	291	35	4	38	196	230	1	has_in_frame_hit	24.7423	72	24.7423	AT3G10430.1
AT1G77655.1	AT1G77650.1	3.13641e-08	0	291	37	105	141	637	673	1	has_in_frame_hit	24.7423	72	24.7423	AT3G10430.1
AT3G09750.1	AT4G25710.1	6.39003e-31	0	282	99	130	228	147	245	1	no_in_frame_hit	43.2624	122	43.2624	AT5G38670.1	AT5G51250.1	AT3G08810.1	AT2G21950.1	AT4G39570.1	AT3G06570.1	AT5G38680.1	AT4G39580.1	AT4G39560.1
AT3G09750.1	AT4G25710.1	0.000115456	0	282	23	256	278	282	304	1	no_in_frame_hit	43.2624	122	43.2624	AT5G38670.1	AT5G51250.1	AT3G08810.1	AT2G21950.1	AT4G39570.1	AT3G06570.1	AT5G38680.1	AT4G39580.1	AT4G39560.1
AT1G19060.1	AT1G02770.1	3.42988e-35	0	864	179	54	232	66	244	1	has_in_frame_hit	53.9352	466	53.9352	AT1G23970.2	AT1G23950.2
AT1G19060.1	AT1G02770.1	0.00575007	0	864	29	280	308	412	440	1	has_in_frame_hit	53.9352	466	53.9352	AT1G23970.2	AT1G23950.2
AT1G19060.1	AT1G02770.1	6.43358e-12	0	864	88	378	465	501	588	1	has_in_frame_hit	53.9352	466	53.9352	AT1G23970.2	AT1G23950.2
AT1G19060.1	AT1G02770.1	9.01138e-39	0	864	128	484	611	607	737	1	has_in_frame_hit	53.9352	466	53.9352	AT1G23970.2	AT1G23950.2
AT1G19060.1	AT1G02770.1	0.00145521	0	864	42	743	784	869	910	1	has_in_frame_hit	53.9352	466	53.9352	AT1G23970.2	AT1G23950.2
AT5G35603.1	AT2G11010.1	5.42341e-72	0	354	292	59	350	1595	1886	1	has_in_frame_hit	82.4859	292	82.4859	AT3G32160.1
AT3G19530.1	AT3G19510.1	1.89261e-06	0	285	66	11	76	72	137	1	has_in_frame_hit	48.4211	138	48.4211	None
AT3G19530.1	AT3G19510.1	2.955e-05	0	285	72	194	265	395	466	1	has_in_frame_hit	48.4211	138	48.4211	None
AT1G65486.1	AT1G65490.1	3.324e-20	0	267	97	12	108	12	108	1	has_in_frame_hit	79.0262	211	79.0262	None
AT1G65486.1	AT1G65490.1	5.18988e-19	0	267	114	142	255	136	252	1	has_in_frame_hit	79.0262	211	79.0262	None
AT1G76910.1	AT3G62200.1	0.00017558	0	420	27	24	50	1247	1273	-1	no_in_frame_hit	55.2381	232	55.2381	None
AT1G76910.1	AT3G62200.1	2.11726e-19	0	420	72	51	122	1091	1162	-1	no_in_frame_hit	55.2381	232	55.2381	None
AT1G76910.1	AT3G62200.1	1.30623e-17	0	420	60	171	230	748	808	-1	no_in_frame_hit	55.2381	232	55.2381	None
AT1G76910.1	AT3G62200.1	1.16745e-08	0	420	34	231	264	614	647	-1	no_in_frame_hit	55.2381	232	55.2381	None
AT1G76910.1	AT3G62200.1	2.95455e-09	0	420	39	274	312	542	580	-1	no_in_frame_hit	55.2381	232	55.2381	None
AT3G01326.1	AT3G01328.1	1.57626e-22	0	306	81	1	81	1	81	1	has_in_frame_hit	26.4706	183	59.8039	AT3G01327.1	AT3G01322.1
AT3G01326.1	AT3G01322.1	0.00776805	0	306	44	124	167	118	161	1	has_in_frame_hit	62.4183	183	59.8039	None
AT3G01326.1	AT3G01327.1	3.43431e-11	0	306	58	188	245	176	233	1	has_in_frame_hit	45.4248	183	59.8039	AT3G01322.1
AT1G19960.1	AT2G32140.1	3.46366e-50	0	195	123	65	187	920	1042	1	has_in_frame_hit	63.0769	123	63.0769	None
AT1G69818.1	AT1G69825.1	1.11811e-22	0	222	113	1	113	1	113	1	has_in_frame_hit	75.2252	167	75.2252	None
AT1G69818.1	AT1G69825.1	5.93865e-09	0	222	54	169	222	169	222	1	has_in_frame_hit	75.2252	167	75.2252	None
AT3G44950.1	AT3G43583.1	4.69189e-28	0	219	82	47	128	156	237	-1	no_in_frame_hit	37.4429	82	37.4429	AT2G11005.1
AT5G20460.1	AT5G64860.1	3.82611e-06	0	153	57	5	61	365	421	1	no_in_frame_hit	37.2549	57	37.2549	None
AT2G18320.1	AT5G48000.1	9.85342e-18	0	321	53	38	90	1	53	1	no_in_frame_hit	16.5109	225	70.0935	None
AT2G18320.1	AT1G32140.1	1.42746e-10	0	321	117	146	262	905	1021	1	has_in_frame_hit	45.1713	225	70.0935	AT3G16880.1	AT3G19880.1	AT5G41490.1	AT1G59680.1	AT3G03405.1	AT3G04250.1	AT5G60560.1	AT3G13680.1
AT2G18320.1	AT3G19880.1	8.48296e-06	0	321	101	217	317	982	1082	1	has_in_frame_hit	39.5639	225	70.0935	None
AT2G18970.1	AT2G18969.1	8.13016e-11	0	189	33	1	33	170	202	-1	no_in_frame_hit	49.2063	93	49.2063	AT4G30180.1
AT2G18970.1	AT2G18969.1	4.02167e-28	0	189	62	32	93	1	62	-1	no_in_frame_hit	49.2063	93	49.2063	AT4G30180.1
AT1G70040.1	AT5G39330.1	1.00978e-06	0	582	115	134	248	185	299	1	has_in_frame_hit	19.7595	115	19.7595	None
AT1G29540.1	AT2G34330.1	9.0338e-13	0	486	65	130	194	52	116	1	has_in_frame_hit	40.3292	196	40.3292	None
AT1G29540.1	AT2G34330.1	1.04932e-24	0	486	93	244	336	163	255	1	has_in_frame_hit	40.3292	196	40.3292	None
AT1G29540.1	AT2G34330.1	3.31207e-06	0	486	38	445	482	391	428	1	has_in_frame_hit	40.3292	196	40.3292	None
AT3G28291.1	AT2G36370.1	0.00441185	0	180	24	106	129	1862	1885	1	no_in_frame_hit	13.3333	24	13.3333	None
AT1G47495.1	AT1G34095.1	8.87921e-22	0	429	64	3	66	150	213	1	has_in_frame_hit	14.9184	64	14.9184	None
AT1G51402.1	AT1G51400.1	1.23455e-83	0	183	155	1	155	1	155	-1	no_in_frame_hit	84.6995	176	96.1749	AT2G20410.1
AT1G51402.1	AT5G48560.1	0.00113696	0	183	21	163	183	801	821	1	no_in_frame_hit	11.4754	176	96.1749	None
AT5G48200.1	AT5G48205.1	2.8038e-152	0	651	271	378	648	246	516	-1	no_in_frame_hit	41.6283	271	41.6283	None
AT4G07932.1	AT2G11010.1	1.0205e-06	0	588	59	373	431	1810	1868	1	has_in_frame_hit	10.034	59	10.034	None
AT4G18500.1	AT4G18501.1	2.46182e-20	0	201	49	1	49	53	101	-1	no_in_frame_hit	24.3781	49	24.3781	None
AT1G65510.1	AT1G65490.1	4.03912e-07	0	243	51	63	113	60	110	1	no_in_frame_hit	20.9877	51	20.9877	None
AT5G10590.1	AT5G40480.1	0.00607467	0	243	28	16	43	5248	5275	1	has_in_frame_hit	11.5226	28	11.5226	None
AT3G44760.1	AT3G44770.1	1.60199e-08	0	570	46	127	172	1183	1228	1	has_in_frame_hit	28.2456	161	28.2456	None
AT3G44760.1	AT3G44770.1	3.25068e-28	0	570	115	284	398	1357	1471	1	has_in_frame_hit	28.2456	161	28.2456	None
AT5G35510.1	AT4G14370.1	4.44011e-28	0	207	94	1	94	2627	2720	1	no_in_frame_hit	45.4106	94	45.4106	None
AT3G47965.1	AT5G49820.1	5.38691e-08	0	135	32	1	32	894	925	1	no_in_frame_hit	23.7037	32	23.7037	None
ATMG00500.1	ATMG00490.1	5.47884e-94	0	426	173	1	173	152	324	1	no_in_frame_hit	40.6103	173	40.6103	None
AT2G31035.1	AT2G31030.1	4.56047e-87	0	252	241	1	241	1	241	1	has_in_frame_hit	95.6349	241	95.6349	None
AT2G24285.1	AT5G43200.1	3.28578e-05	0	315	76	73	148	85	160	1	has_in_frame_hit	42.5397	167	53.0159	AT2G24480.1
AT2G24285.1	AT2G24480.1	8.96211e-12	0	315	91	203	293	212	302	1	has_in_frame_hit	46.9841	167	53.0159	AT3G42940.1	AT5G43200.1	AT3G28620.1
AT5G50565.1	AT2G41500.1	0.00227202	0	351	45	245	289	41	85	1	has_in_frame_hit	12.8205	45	12.8205	None
AT1G02320.1	AT4G01630.1	1.03595e-15	0	147	65	16	80	563	627	1	no_in_frame_hit	44.2177	65	44.2177	AT2G03090.1
AT3G30845.1	AT4G16630.1	3.31886e-05	0	318	32	240	271	2008	2039	1	no_in_frame_hit	10.0629	32	10.0629	AT2G23300.1	AT1G09795.1
AT3G27800.1	AT4G05360.1	1.5353e-30	0	177	114	63	176	1329	1442	1	no_in_frame_hit	64.4068	114	64.4068	None
AT1G53285.1	AT5G05980.1	0.0052189	0	210	24	5	28	93	116	-1	no_in_frame_hit	11.4286	24	11.4286	None
AT5G15581.1	AT5G15580.1	3.65297e-51	0	312	101	1	101	2	102	-1	no_in_frame_hit	32.3718	101	32.3718	AT3G02170.1
AT4G26290.1	AT4G26288.1	9.90769e-11	0	228	33	1	33	168	200	-1	no_in_frame_hit	72.807	166	72.807	None
AT4G26290.1	AT4G26288.1	2.09493e-70	0	228	133	68	200	1	133	-1	no_in_frame_hit	72.807	166	72.807	None
AT3G43150.1	AT3G32160.1	5.63943e-70	0	585	425	58	482	22	446	1	has_in_frame_hit	72.6496	503	85.9829	AT2G11010.1
AT3G43150.1	AT2G11010.1	1.64544e-08	0	585	78	493	570	1990	2067	1	has_in_frame_hit	66.4957	503	85.9829	None
AT5G54350.1	AT5G54340.1	2.37926e-08	0	840	38	1	38	1	38	1	has_in_frame_hit	22.381	319	37.9762	None
AT5G54350.1	AT5G54360.1	1.17693e-25	0	840	95	54	148	51	145	1	has_in_frame_hit	36.9048	319	37.9762	AT5G54340.1
AT5G54350.1	AT5G54340.1	2.37926e-08	0	840	42	343	384	457	498	1	has_in_frame_hit	22.381	319	37.9762	None
AT5G54350.1	AT5G54360.1	2.29183e-05	0	840	37	463	499	568	604	1	has_in_frame_hit	36.9048	319	37.9762	AT5G54340.1
AT5G54350.1	AT5G54360.1	1.46787e-06	0	840	39	569	607	683	721	1	has_in_frame_hit	36.9048	319	37.9762	AT5G54340.1
AT5G54350.1	AT5G54360.1	7.26095e-24	0	840	68	686	753	683	750	1	has_in_frame_hit	36.9048	319	37.9762	AT5G54340.1
AT5G11027.1	AT5G52940.1	0.00271706	0	117	20	90	109	1053	1072	1	no_in_frame_hit	17.094	20	17.094	None
AT1G36942.1	AT3G19880.1	0.00481538	0	195	20	35	54	1137	1156	1	no_in_frame_hit	10.2564	20	10.2564	None
AT2G32890.1	AT3G58510.1	0.000373575	0	234	26	96	121	1707	1732	1	no_in_frame_hit	11.1111	26	11.1111	None
AT3G22240.1	AT2G32190.1	4.3042e-12	0	159	87	33	119	130	216	1	no_in_frame_hit	54.717	87	54.717	AT3G22231.1	AT2G32210.1
AT5G28463.1	AT2G45630.2	7.32755e-50	0	396	179	62	240	91	269	-1	no_in_frame_hit	45.202	179	45.202	None
AT3G30220.1	AT2G11010.1	5.19378e-14	0	438	99	61	159	1597	1695	1	has_in_frame_hit	73.2877	321	73.2877	None
AT3G30220.1	AT2G11010.1	1.31442e-14	0	438	52	187	238	1762	1813	1	has_in_frame_hit	73.2877	321	73.2877	None
AT3G30220.1	AT2G11010.1	1.9042e-07	0	438	56	263	318	1843	1898	1	has_in_frame_hit	73.2877	321	73.2877	None
AT3G30220.1	AT2G11010.1	1.41663e-20	0	438	114	322	435	1942	2055	1	has_in_frame_hit	73.2877	321	73.2877	None
AT2G22241.1	AT3G21860.1	0.00376622	0	156	20	1	20	410	429	1	no_in_frame_hit	12.8205	20	12.8205	None
AT4G39930.1	AT3G09820.1	1.00448e-11	0	351	39	312	350	1	39	1	no_in_frame_hit	11.1111	39	11.1111	None
AT1G43720.1	AT1G35820.1	5.48541e-102	0	945	207	1	207	193	399	1	has_in_frame_hit	64.4444	809	85.6085	AT3G42870.1	AT3G30520.1
AT1G43720.1	AT3G42870.1	1.07618e-155	0	945	429	208	636	223	642	1	has_in_frame_hit	65.1852	809	85.6085	AT5G36080.1	AT1G35820.1	AT3G30520.1
AT1G43720.1	AT3G30520.1	4.34917e-10	0	945	49	732	780	908	956	1	has_in_frame_hit	70.8995	809	85.6085	None
AT1G43720.1	AT3G42870.1	0.00040354	0	945	55	794	848	664	718	1	has_in_frame_hit	65.1852	809	85.6085	AT5G36080.1	AT1G35820.1	AT3G30520.1
AT1G43720.1	AT3G30520.1	5.05179e-22	0	945	69	877	945	987	1055	1	has_in_frame_hit	70.8995	809	85.6085	None
AT1G47813.1	AT1G47820.1	5.40794e-49	0	195	105	1	105	1	105	1	has_in_frame_hit	96.9231	189	96.9231	None
AT1G47813.1	AT1G47820.1	3.5824e-16	0	195	50	106	155	172	221	1	has_in_frame_hit	96.9231	189	96.9231	None
AT1G47813.1	AT1G47820.1	2.12891e-11	0	195	34	162	195	258	291	1	has_in_frame_hit	96.9231	189	96.9231	None
AT3G42310.1	AT1G35460.1	1.45079e-34	0	246	81	96	176	63	143	1	no_in_frame_hit	32.9268	81	32.9268	AT4G09180.1
AT1G35500.1	AT1G37000.1	3.16057e-15	0	417	69	159	227	1	69	-1	no_in_frame_hit	16.5468	69	16.5468	None
AT3G48208.1	AT1G72440.1	2.7896e-05	0	270	36	6	41	2905	2940	1	no_in_frame_hit	13.3333	36	13.3333	AT5G37430.1
AT1G33640.1	AT1G34460.1	0.00376622	0	156	32	82	113	1459	1490	1	no_in_frame_hit	20.5128	32	20.5128	None
AT3G48209.1	AT1G01030.1	5.25043e-06	0	204	29	28	56	989	1017	1	no_in_frame_hit	14.2157	29	14.2157	AT3G11330.1	AT3G04980.1	AT3G63230.1	AT1G64050.1	AT5G37430.1	AT1G67195.1	AT1G62760.1	AT2G15910.1	AT5G11270.1	AT5G60820.1
AT1G70120.1	AT5G39330.1	1.5766e-05	0	582	81	138	218	180	260	1	has_in_frame_hit	13.9175	81	13.9175	None
AT1G69828.1	AT1G69825.1	9.40791e-08	0	225	52	1	52	1	52	1	has_in_frame_hit	23.1111	52	23.1111	None
AT1G46336.1	AT1G24380.1	1.7201e-12	0	243	148	33	180	715	862	1	no_in_frame_hit	60.9053	148	60.9053	AT4G10230.1	AT2G13760.1
AT3G28260.1	AT3G28223.1	4.4126e-06	0	174	49	48	96	541	589	-1	no_in_frame_hit	28.1609	49	28.1609	None
AT1G03240.1	AT1G18970.1	0.00303988	0	129	20	66	85	408	427	1	no_in_frame_hit	15.5039	20	15.5039	None
AT5G28410.1	AT3G61760.1	0.00206795	0	321	29	98	126	590	618	1	has_in_frame_hit	40.81	131	40.81	None
AT5G28410.1	AT3G61760.1	8.80658e-09	0	321	38	127	164	634	671	1	has_in_frame_hit	40.81	131	40.81	None
AT5G28410.1	AT3G61760.1	1.59714e-19	0	321	64	166	229	340	403	1	has_in_frame_hit	40.81	131	40.81	None
AT1G50530.1	AT1G50570.1	1.282e-32	0	345	106	1	106	625	730	1	has_in_frame_hit	30.7246	106	30.7246	None
AT4G30064.1	AT4G30067.1	2.71409e-14	0	237	83	1	83	1	83	1	has_in_frame_hit	35.0211	83	35.0211	None
AT4G12220.1	AT4G12210.1	1.94183e-109	0	492	453	11	463	11	468	1	has_in_frame_hit	92.0732	453	92.0732	AT4G12140.1	AT4G12150.1	AT4G05350.1	AT4G12190.1
AT3G62528.1	AT3G62540.1	4.58093e-09	0	174	46	33	78	1	46	-1	no_in_frame_hit	26.4368	46	26.4368	AT3G62470.1	AT5G14820.1
AT2G30985.1	AT1G56200.1	1.57805e-05	0	159	24	85	108	334	357	-1	no_in_frame_hit	15.0943	24	15.0943	AT1G31810.1	AT2G27660.1	AT5G56140.1	AT1G12040.1	AT5G52440.1
AT1G68935.1	AT1G68940.1	2.35082e-57	0	192	111	55	165	2571	2681	-1	no_in_frame_hit	57.8125	111	57.8125	None
AT1G38630.1	AT2G08986.1	2.53443e-42	0	246	182	1	182	1117	1298	1	has_in_frame_hit	73.9837	182	73.9837	AT2G07981.1
AT4G21926.1	AT4G21930.1	1.0994e-25	0	210	58	1	58	21	78	-1	no_in_frame_hit	27.619	58	27.619	None
AT3G60286.1	AT3G54970.1	0.00914163	0	102	19	46	64	946	964	1	no_in_frame_hit	18.6275	19	18.6275	None
AT4G02871.1	AT5G41020.1	0.000932717	0	153	21	127	147	276	296	1	no_in_frame_hit	13.7255	21	13.7255	None
AT1G12665.1	AT1G12663.1	1.78668e-06	0	270	74	38	111	23	96	1	has_in_frame_hit	27.4074	74	27.4074	None
AT3G42130.1	AT4G39260.1	6.12926e-21	0	198	101	97	197	358	461	1	no_in_frame_hit	51.0101	101	51.0101	AT4G38680.1
AT3G43880.1	AT3G33528.1	3.30874e-94	0	264	264	1	264	76	340	1	has_in_frame_hit	100	264	100	AT4G07526.1
AT2G19802.1	AT2G02490.1	4.3072e-07	0	258	47	65	111	53	99	1	no_in_frame_hit	18.2171	47	18.2171	None
AT1G04171.1	AT5G07350.1	4.4848e-12	0	165	43	105	147	248	290	1	no_in_frame_hit	26.0606	43	26.0606	AT5G61780.1
AT4G22210.1	AT4G22214.1	7.06844e-09	0	261	77	1	77	1	80	1	no_in_frame_hit	29.5019	77	29.5019	None
AT5G02650.1	AT1G28260.1	5.31967e-39	0	516	121	5	125	2477	2597	1	has_in_frame_hit	23.4496	381	73.8372	None
AT5G02650.1	AT3G53300.1	2.62162e-19	0	516	100	145	244	1022	1121	-1	no_in_frame_hit	19.3798	381	73.8372	AT3G53305.1	AT3G44250.1
AT5G02650.1	AT5G47580.1	6.88782e-23	0	516	78	272	349	1792	1869	1	has_in_frame_hit	31.0078	381	73.8372	None
AT5G02650.1	AT5G47580.1	1.67909e-20	0	516	82	354	435	1914	1995	1	has_in_frame_hit	31.0078	381	73.8372	None
AT1G56553.1	AT4G08028.1	0.00639722	0	255	72	13	84	13	84	1	no_in_frame_hit	28.2353	72	28.2353	None
AT1G45403.1	AT5G38080.1	1.37569e-05	0	510	53	41	93	50	102	1	has_in_frame_hit	10.3922	53	10.3922	None
AT1G65541.1	AT3G24350.1	0.00850384	0	96	23	56	78	883	905	1	no_in_frame_hit	23.9583	23	23.9583	None
AT2G26120.1	AT2G31590.1	3.28578e-05	0	315	80	24	103	553	630	1	no_in_frame_hit	56.1905	177	56.1905	None
AT2G26120.1	AT2G31590.1	2.35463e-15	0	315	61	147	207	578	638	1	no_in_frame_hit	56.1905	177	56.1905	None
AT2G26120.1	AT2G31590.1	1.34786e-07	0	315	36	221	256	623	658	1	no_in_frame_hit	56.1905	177	56.1905	None
AT1G67855.1	AT1G67856.1	3.41395e-49	0	129	97	1	97	17	113	-1	no_in_frame_hit	75.1938	97	75.1938	None
AT1G07485.1	AT1G07490.1	3.94773e-23	0	303	54	22	75	271	324	-1	no_in_frame_hit	78.8779	239	78.8779	AT2G29125.1
AT1G07485.1	AT1G07490.1	2.64457e-101	0	303	185	76	260	1	185	-1	no_in_frame_hit	78.8779	239	78.8779	AT2G29125.1
AT1G28135.1	ATMG00880.1	1.93407e-23	0	156	66	87	152	189	254	1	no_in_frame_hit	42.3077	66	42.3077	None
AT5G28090.1	AT5G35890.1	1.30658e-58	0	621	218	5	222	606	823	-1	no_in_frame_hit	35.1047	218	35.1047	None
AT3G46390.1	AT5G39690.1	2.59124e-57	0	210	111	97	207	1	111	1	has_in_frame_hit	52.8571	111	52.8571	AT1G27120.1	AT1G09580.1
AT2G19290.1	AT2G19260.1	2.91248e-23	0	228	58	161	218	1049	1106	-1	no_in_frame_hit	25.4386	58	25.4386	None
AT4G22212.1	AT4G22214.1	7.80537e-15	0	267	79	1	79	1	82	1	has_in_frame_hit	29.588	79	29.588	None
AT1G16858.1	AT4G33750.1	0.000422105	0	78	21	23	43	402	422	-1	no_in_frame_hit	26.9231	21	26.9231	AT5G58100.1
AT1G33860.1	AT3G43160.1	1.55451e-23	0	462	82	1	82	792	874	1	has_in_frame_hit	17.7489	82	17.7489	AT5G10340.1
ATMG00050.1	ATMG00040.1	0	NA	396	396	1	396	541	936	-1	no_in_frame_hit	100	396	100	ATMG01090.1	AT2G07777.1
AT5G62998.1	AT5G62990.1	1.08146e-05	0	114	70	1	70	1414	1480	-1	no_in_frame_hit	61.4035	70	61.4035	None
AT5G44568.1	AT3G06180.1	0.00567148	0	228	28	135	162	97	124	1	no_in_frame_hit	12.2807	28	12.2807	None
AT2G41082.1	AT5G14600.1	0.00946053	0	105	23	29	51	563	585	1	no_in_frame_hit	21.9048	23	21.9048	None
AT3G17190.1	AT3G63400.1	0.00219039	0	339	25	114	138	856	880	1	no_in_frame_hit	14.7493	50	14.7493	None
AT3G17190.1	AT3G63400.1	0.00219039	0	339	25	259	283	919	943	1	no_in_frame_hit	14.7493	50	14.7493	None
AT2G10930.1	AT1G10290.1	7.73866e-07	0	450	55	35	89	35	89	1	no_in_frame_hit	12.2222	145	32.2222	None
AT2G10930.1	AT5G48500.1	8.65856e-16	0	450	90	229	318	316	405	1	has_in_frame_hit	20	145	32.2222	None
AT1G37162.1	AT3G54160.1	9.82144e-06	0	105	24	79	102	679	702	1	no_in_frame_hit	22.8571	24	22.8571	None
AT4G24030.1	AT4G24026.1	1.1552e-14	0	387	40	1	40	180	219	-1	no_in_frame_hit	49.8708	193	49.8708	None
AT4G24030.1	AT4G24026.1	4.26705e-82	0	387	153	67	219	1	153	-1	no_in_frame_hit	49.8708	193	49.8708	None
AT2G41470.1	AT2G41440.1	3.70235e-09	0	522	35	157	191	163	197	1	has_in_frame_hit	12.6437	66	12.6437	None
AT2G41470.1	AT2G41440.1	9.02546e-07	0	522	31	372	402	522	552	1	has_in_frame_hit	12.6437	66	12.6437	None
AT1G55220.1	AT1G55230.1	5.47154e-08	0	495	41	1	41	422	462	-1	no_in_frame_hit	25.6566	127	25.6566	None
AT1G55220.1	AT1G55230.1	1.38472e-08	0	495	86	285	370	40	125	-1	no_in_frame_hit	25.6566	127	25.6566	None
AT3G16712.1	AT3G16700.1	0.00534894	0	216	24	189	212	539	562	-1	no_in_frame_hit	11.1111	24	11.1111	None
AT2G25990.1	AT5G15840.1	2.36814e-20	0	60	60	1	60	1025	1084	1	no_in_frame_hit	100	60	100	None
AT5G41401.1	AT1G53580.1	0.00400833	0	165	20	13	32	84	103	-1	no_in_frame_hit	12.1212	40	24.2424	None
AT5G41401.1	AT4G19190.1	0.00400833	0	165	20	54	73	356	375	-1	no_in_frame_hit	12.1212	40	24.2424	None
AT1G31620.1	AT1G30780.1	5.91873e-10	0	336	40	104	143	884	923	1	has_in_frame_hit	11.9048	40	11.9048	None
AT2G07708.1	ATMG00490.1	5.47884e-94	0	426	173	1	173	152	324	1	no_in_frame_hit	40.6103	173	40.6103	None
ATMG01050.1	AT3G58390.1	6.63471e-26	0	480	63	255	317	161	223	1	no_in_frame_hit	13.125	63	13.125	None
AT2G16015.1	AT2G16800.1	2.25277e-06	0	336	58	250	307	865	922	1	no_in_frame_hit	17.2619	58	17.2619	None
AT2G27540.1	AT5G48000.1	3.2165e-24	0	108	71	38	108	1	71	1	no_in_frame_hit	65.7407	71	65.7407	None
AT5G42110.1	AT2G45480.1	0.00416974	0	171	20	51	70	177	196	1	no_in_frame_hit	11.6959	20	11.6959	None
AT2G22940.1	AT3G45560.1	2.47027e-58	0	306	155	66	220	1312	1465	1	has_in_frame_hit	50.6536	155	50.6536	None
AT2G15185.1	AT2G15180.1	2.10458e-29	0	576	73	1	73	1025	1097	1	has_in_frame_hit	53.2986	576	100	AT3G43470.1
AT2G15185.1	AT3G43470.1	0	NA	576	504	73	576	874	1377	1	has_in_frame_hit	100	576	100	AT2G15180.1
AT2G36724.1	AT1G60640.1	2.45882e-05	0	240	24	20	43	195	218	1	no_in_frame_hit	10	24	10	AT3G55940.1
AT1G66553.1	AT1G66650.1	0.000163683	0	111	38	34	71	214	251	-1	no_in_frame_hit	34.2342	38	34.2342	None
AT1G53366.1	AT1G53815.1	2.18223e-07	0	138	31	74	104	151	181	-1	no_in_frame_hit	22.4638	31	22.4638	AT1G61060.1
AT1G49715.1	AT4G30067.1	7.42832e-12	0	264	67	1	67	1	67	1	has_in_frame_hit	25.3788	67	25.3788	None
AT4G21216.1	AT3G12660.1	0.00368551	0	153	20	117	136	17	36	1	no_in_frame_hit	13.0719	20	13.0719	AT5G13050.1
AT2G01175.1	AT1G28140.1	1.53644e-61	0	189	154	1	154	386	539	1	no_in_frame_hit	81.4815	154	81.4815	None
AT3G04540.1	AT1G32763.1	1.07474e-65	0	198	165	31	195	76	240	1	has_in_frame_hit	83.3333	165	83.3333	None
AT3G45443.1	AT3G45440.1	2.1887e-15	0	294	85	206	290	1	85	1	no_in_frame_hit	28.9116	85	28.9116	None
AT5G53410.1	AT5G48000.1	7.84108e-22	0	108	71	38	108	1	71	1	no_in_frame_hit	65.7407	71	65.7407	None
AT3G43402.1	AT1G22880.1	0.00818495	0	93	19	8	26	1312	1330	-1	no_in_frame_hit	20.4301	19	20.4301	None
AT3G33393.1	AT5G35604.1	6.2527e-10	0	354	92	1	92	466	557	1	has_in_frame_hit	25.9887	187	52.8249	AT5G32590.1
AT3G33393.1	AT3G30230.1	3.7158e-05	0	354	36	208	243	901	936	1	has_in_frame_hit	10.1695	187	52.8249	None
AT3G33393.1	AT2G11010.1	6.02293e-07	0	354	59	276	334	1200	1258	1	has_in_frame_hit	16.6667	187	52.8249	AT5G33806.1
AT4G08270.1	AT3G47680.1	0.000487197	0	300	30	166	195	709	738	1	has_in_frame_hit	10	30	10	None
AT2G20208.1	AT4G30067.1	1.16018e-13	0	255	82	1	82	1	82	1	has_in_frame_hit	32.1569	82	32.1569	None
AT5G40730.1	AT1G73850.1	0.00132078	0	210	21	1	21	314	334	1	no_in_frame_hit	10	21	10	AT5G08150.1
AT1G76840.1	AT1G76740.1	4.06133e-15	0	531	161	1	161	1729	1889	1	has_in_frame_hit	41.2429	219	41.2429	None
AT1G76840.1	AT1G76740.1	2.50561e-13	0	531	58	269	326	2006	2063	1	has_in_frame_hit	41.2429	219	41.2429	None
AT2G05915.1	AT5G49250.1	0.00897761	0	351	48	11	58	22	69	-1	no_in_frame_hit	13.6752	48	13.6752	None
AT2G27160.2	AT2G26000.2	1.10662e-08	0	399	54	6	59	577	630	1	no_in_frame_hit	62.406	249	62.406	None
AT2G27160.2	AT2G26000.2	5.89962e-32	0	399	113	189	301	718	830	1	no_in_frame_hit	62.406	249	62.406	None
AT2G27160.2	AT2G26000.2	1.2854e-20	0	399	82	303	384	883	964	1	no_in_frame_hit	62.406	249	62.406	None
AT4G22510.1	AT4G22517.1	4.33826e-122	0	378	220	1	220	44	263	-1	no_in_frame_hit	100	378	100	AT4G22513.1
AT4G22510.1	AT4G22513.1	1.77297e-87	0	378	162	217	378	181	342	-1	no_in_frame_hit	99.2063	378	100	None
AT5G46013.1	AT3G12190.1	0.000912292	0	150	21	31	51	505	525	-1	no_in_frame_hit	14	21	14	None
AT4G16855.1	AT4G16970.1	5.31977e-05	0	138	39	1	39	1963	2001	-1	no_in_frame_hit	68.1159	94	68.1159	None
AT4G16855.1	AT4G16970.1	2.18223e-07	0	138	55	57	111	1860	1914	-1	no_in_frame_hit	68.1159	94	68.1159	None
AT3G16432.1	AT3G16400.1	2.02187e-11	0	186	54	70	123	119	172	1	no_in_frame_hit	29.0323	54	29.0323	AT5G35940.1	AT3G16390.1	AT2G33070.1	AT3G16410.1
AT5G03130.1	AT5G04060.1	0.00155776	0	246	29	1	29	715	743	1	no_in_frame_hit	32.1138	208	84.5528	None
AT5G03130.1	AT5G04060.1	1.11631e-13	0	246	50	54	103	832	881	1	no_in_frame_hit	32.1138	208	84.5528	None
AT5G03130.1	AT5G04070.1	3.81167e-38	0	246	129	112	240	801	928	1	no_in_frame_hit	52.439	208	84.5528	None
AT2G11773.1	AT4G36700.1	0.00977942	0	108	19	9	27	1369	1387	1	no_in_frame_hit	17.5926	39	36.1111	None
AT2G11773.1	AT1G11700.1	0.00247494	0	108	20	35	54	273	292	1	no_in_frame_hit	18.5185	39	36.1111	None
AT2G20463.1	AT2G20465.1	1.17147e-07	0	276	64	16	79	16	79	1	has_in_frame_hit	23.1884	64	23.1884	None
AT5G48175.1	AT1G66270.1	1.03343e-14	0	348	60	1	60	1	60	1	no_in_frame_hit	22.9885	80	22.9885	AT3G09260.1	AT1G66280.1
AT5G48175.1	AT1G66270.1	0.00889697	0	348	20	147	166	273	292	1	no_in_frame_hit	22.9885	80	22.9885	AT3G09260.1	AT1G66280.1
AT5G38090.1	AT5G38080.1	5.03857e-11	0	441	154	1	154	1	154	1	has_in_frame_hit	43.3107	191	43.3107	None
AT5G38090.1	AT5G38080.1	1.18315e-05	0	441	37	374	410	389	425	1	has_in_frame_hit	43.3107	191	43.3107	None
AT4G39675.1	AT5G45110.1	0.0052683	0	213	24	45	68	1707	1730	-1	no_in_frame_hit	11.2676	24	11.2676	None
AT2G06645.1	AT2G06570.1	0	NA	492	381	8	388	185	565	1	has_in_frame_hit	77.439	381	77.439	None
AT4G23870.1	AT4G11020.1	3.68272e-05	0	351	36	117	152	129	164	1	has_in_frame_hit	10.2564	36	10.2564	None
AT5G37211.1	AT1G44020.1	0.000272231	0	174	30	89	118	145	174	1	no_in_frame_hit	17.2414	30	17.2414	None
AT1G68945.1	AT1G55390.1	0.000225711	0	147	38	1	38	455	492	1	no_in_frame_hit	25.8503	38	25.8503	AT3G10810.1	AT4G31670.1
AT4G12731.1	AT4G12735.1	9.82491e-29	0	183	183	1	183	1	183	1	has_in_frame_hit	100	183	100	None
AT1G66790.1	AT5G53740.1	4.03029e-31	0	183	67	16	82	742	808	1	has_in_frame_hit	36.612	67	36.612	None
AT3G50651.1	AT3G17470.1	0.00473467	0	192	20	93	112	891	910	1	no_in_frame_hit	10.4167	20	10.4167	None
AT1G50470.1	AT5G62830.1	4.30553e-14	0	366	95	91	185	244	338	1	has_in_frame_hit	25.9563	95	25.9563	AT3G17560.1
AT3G03356.1	AT3G03320.1	0.000748897	0	126	37	41	77	638	673	-1	no_in_frame_hit	48.4127	61	48.4127	None
AT3G03356.1	AT3G03320.1	0.00295917	0	126	24	82	105	580	603	-1	no_in_frame_hit	48.4127	61	48.4127	None
AT3G20400.1	AT3G23420.1	1.15301e-32	0	312	150	1	150	670	819	1	has_in_frame_hit	48.0769	238	76.2821	AT5G41490.1	AT1G67450.1	AT1G66490.1	AT3G20030.1	AT3G22770.1	AT3G19880.1	AT3G17620.1	AT3G13680.1	AT5G36200.1	AT3G18120.1	AT3G16880.1	AT3G49510.1	AT1G67455.1	AT1G59680.1	AT3G19890.1	AT3G19470.1	AT1G32140.1	AT3G24580.1	AT4G05080.1	AT3G23680.1	AT5G60560.1	AT3G25090.1
AT3G20400.1	AT3G22770.1	2.24527e-12	0	312	52	195	246	870	921	1	has_in_frame_hit	53.2051	238	76.2821	AT5G36820.1	AT3G19880.1	AT3G19560.1	AT3G17620.1	AT5G36730.1	AT3G19890.1	AT1G32140.1
AT3G20400.1	AT5G36200.1	1.3343e-07	0	312	36	268	303	1126	1161	1	has_in_frame_hit	21.7949	238	76.2821	AT5G36730.1	AT3G19470.1	AT3G24580.1	AT4G10740.1
AT2G07835.1	ATMG00400.1	2.57704e-81	0	159	159	1	159	1	158	1	has_in_frame_hit	100	159	100	None
AT4G22592.1	AT4G12432.1	7.01709e-12	0	75	66	9	74	9	74	1	no_in_frame_hit	88	66	88	None
AT1G32000.1	AT5G38190.1	0	NA	546	531	16	546	2380	2910	1	has_in_frame_hit	97.2527	531	97.2527	None
AT4G22217.1	AT4G22214.1	6.89241e-06	0	264	49	5	53	5	53	1	has_in_frame_hit	18.5606	49	18.5606	None
AT5G37473.1	AT5G37474.1	1.4477e-06	0	222	66	28	93	28	93	1	has_in_frame_hit	29.7297	66	29.7297	None
AT1G76994.1	AT4G34880.1	7.12304e-14	0	162	50	16	65	766	815	-1	no_in_frame_hit	67.9012	110	67.9012	None
AT1G76994.1	AT4G34880.1	2.71115e-10	0	162	60	99	158	542	601	-1	no_in_frame_hit	67.9012	110	67.9012	None
AT2G16594.1	AT2G16592.1	1.65956e-62	0	309	212	94	305	91	302	1	has_in_frame_hit	68.6084	212	68.6084	None
AT5G44894.1	AT2G28600.1	0.000932717	0	153	21	54	74	41	61	1	no_in_frame_hit	13.7255	21	13.7255	None
AT5G41071.1	AT2G32360.1	0.00449256	0	183	20	52	71	424	443	1	no_in_frame_hit	10.929	20	10.929	None
AT1G68905.1	AT1G68907.1	1.85037e-40	0	288	155	1	155	1	155	1	has_in_frame_hit	53.8194	155	53.8194	None
AT1G25097.1	AT1G26170.1	1.05528e-37	0	651	127	401	527	837	962	1	no_in_frame_hit	19.5084	127	19.5084	None
AT1G11608.1	AT1G11620.1	0.00639722	0	255	32	3	34	843	874	1	has_in_frame_hit	12.549	74	29.0196	None
AT1G11608.1	AT1G31510.1	0.000409728	0	255	42	178	219	772	813	1	has_in_frame_hit	16.4706	74	29.0196	None
AT3G43480.1	AT3G43470.1	0	NA	486	486	1	486	892	1377	1	has_in_frame_hit	100	486	100	AT2G15180.1
AT5G26262.1	AT3G12480.1	0.00977942	0	108	19	71	89	155	173	-1	no_in_frame_hit	17.5926	19	17.5926	None
AT1G53970.1	AT1G53940.1	4.13904e-49	0	153	149	5	153	150	298	1	no_in_frame_hit	97.3856	149	97.3856	AT1G53990.1	AT5G40990.1
AT3G01323.1	AT3G01325.1	0.00190469	0	297	53	1	53	25	77	1	no_in_frame_hit	17.8451	163	54.8822	AT3G01328.1
AT3G01323.1	AT3G01322.1	6.50362e-28	0	297	110	127	236	136	245	1	has_in_frame_hit	37.037	163	54.8822	AT3G01328.1	AT3G01327.1
AT1G48145.1	AT1G50790.1	6.02293e-07	0	354	35	2	36	2001	2035	1	has_in_frame_hit	78.5311	330	93.2203	AT1G50750.1	AT1G50770.1	AT1G50800.1	AT1G50780.1
AT1G48145.1	AT1G50770.1	2.76436e-18	0	354	114	51	164	1176	1289	1	has_in_frame_hit	49.1525	330	93.2203	None
AT1G48145.1	AT1G50790.1	2.21645e-37	0	354	181	171	351	2181	2364	1	has_in_frame_hit	78.5311	330	93.2203	AT1G50750.1	AT1G50770.1	AT1G50800.1	AT1G50780.1
AT4G28405.1	AT1G52415.1	4.1466e-56	0	216	216	1	216	34	250	1	has_in_frame_hit	100	216	100	None
AT2G31271.1	AT5G08230.1	0.00103484	0	168	21	29	49	1373	1393	1	no_in_frame_hit	12.5	21	12.5	AT5G41630.1
AT5G52080.1	AT5G48000.1	1.31945e-26	0	108	71	38	108	1	71	1	no_in_frame_hit	65.7407	71	65.7407	None
AT1G38790.1	AT2G08986.1	1.42378e-91	0	453	425	29	453	3233	3657	1	has_in_frame_hit	93.819	425	93.819	AT2G07981.1
AT3G11860.1	AT3G11890.2	9.23682e-125	0	759	253	99	351	18	270	1	has_in_frame_hit	60.7378	461	60.7378	None
AT3G11860.1	AT3G11890.2	1.43144e-49	0	759	208	436	643	505	709	1	has_in_frame_hit	60.7378	461	60.7378	None
AT3G45093.1	AT3G05460.1	0.000389069	0	243	26	22	47	22	47	1	no_in_frame_hit	10.6996	26	10.6996	None
AT1G15885.1	AT1G80750.1	2.75653e-05	0	267	47	174	220	32	79	1	no_in_frame_hit	17.603	47	17.603	None
AT2G35080.1	AT3G30770.1	3.4708e-13	0	729	90	42	131	789	877	1	has_in_frame_hit	12.3457	90	12.3457	None
AT3G32180.1	AT3G32160.1	1.04107e-63	0	303	214	1	214	1	214	1	has_in_frame_hit	70.6271	214	70.6271	AT2G11010.1
AT5G64342.1	AT3G55320.1	0.00382993	0	51	19	27	45	1025	1043	-1	no_in_frame_hit	37.2549	19	37.2549	None
AT1G65500.1	AT1G65490.1	8.5236e-24	0	261	103	10	112	10	112	1	has_in_frame_hit	39.4636	103	39.4636	None
AT2G15029.1	AT5G49430.1	7.60933e-25	0	102	64	37	100	1454	1517	-1	no_in_frame_hit	62.7451	64	62.7451	AT2G47410.1
AT5G26692.1	AT5G26717.1	1.76257e-123	0	246	242	1	242	1	242	1	has_in_frame_hit	98.374	242	98.374	AT5G26673.1
AT1G45229.1	AT1G45249.1	2.23589e-07	0	141	27	37	63	1084	1110	1	no_in_frame_hit	19.1489	27	19.1489	None
AT2G39520.1	AT2G39518.1	1.61667e-65	0	291	125	1	125	1	125	-1	no_in_frame_hit	42.9553	125	42.9553	None
AT3G24517.1	AT1G37000.1	3.61526e-12	0	492	52	5	56	448	499	-1	no_in_frame_hit	10.5691	174	35.3659	None
AT3G24517.1	AT2G05752.1	0.00323117	0	492	33	59	91	8	40	1	has_in_frame_hit	24.5935	174	35.3659	AT2G04378.2	AT5G24480.1	AT3G43580.1
AT3G24517.1	AT2G05752.1	1.37603e-08	0	492	50	158	207	86	135	1	has_in_frame_hit	24.5935	174	35.3659	AT2G04378.2	AT5G24480.1	AT3G43580.1
AT3G24517.1	AT5G24480.1	8.4893e-07	0	492	39	310	348	670	708	-1	no_in_frame_hit	17.0732	174	35.3659	AT3G43580.1
AT5G23180.1	AT4G01260.1	4.75337e-11	0	417	84	153	236	717	797	1	has_in_frame_hit	20.1439	84	20.1439	None
AT1G35333.1	AT5G04885.1	4.18718e-15	0	150	68	83	150	1336	1403	-1	no_in_frame_hit	45.3333	68	45.3333	None
AT4G17990.1	AT4G17700.1	3.65949e-10	0	798	141	277	417	181	321	1	has_in_frame_hit	17.6692	141	17.6692	None
AT5G22545.1	AT1G55960.1	0.000549173	0	336	34	46	79	154	187	-1	no_in_frame_hit	10.119	34	10.119	AT3G56570.1
AT3G25014.1	AT1G04760.1	2.61152e-07	0	162	71	23	93	356	425	-1	no_in_frame_hit	43.8272	71	43.8272	AT2G32670.1	AT3G24890.1
AT2G03570.1	AT5G23150.1	0.00172102	0	270	29	72	100	3310	3338	-1	no_in_frame_hit	10.7407	160	59.2593	None
AT2G03570.1	AT4G39260.1	5.45253e-22	0	270	131	132	262	358	491	1	no_in_frame_hit	48.5185	160	59.2593	None
AT3G15548.1	AT3G61150.1	0.00914163	0	102	19	60	78	2160	2178	1	no_in_frame_hit	18.6275	19	18.6275	None
AT1G53620.1	AT3G10810.1	0.000497526	0	306	34	238	271	1012	1045	-1	no_in_frame_hit	11.1111	66	21.5686	None
AT1G53620.1	AT4G37900.1	0.000125912	0	306	35	269	303	2147	2181	1	no_in_frame_hit	11.4379	66	21.5686	None
AT4G16000.1	AT4G15990.1	1.14433e-07	0	270	60	7	66	1	60	1	has_in_frame_hit	90.3704	244	90.3704	AT4G16024.1
AT4G16000.1	AT4G15990.1	1.54394e-31	0	270	184	87	270	225	408	1	has_in_frame_hit	90.3704	244	90.3704	AT4G16024.1
AT5G57567.1	AT5G57570.1	5.36668e-14	0	126	38	6	43	370	407	1	no_in_frame_hit	30.1587	38	30.1587	None
AT1G62333.1	AT4G34400.1	0.000337423	0	213	22	7	28	493	514	-1	no_in_frame_hit	10.3286	22	10.3286	None
AT1G80865.1	AT1G78840.1	1.04921e-05	0	393	49	1	49	1066	1109	1	no_in_frame_hit	12.4682	49	12.4682	None
AT2G12170.1	AT4G00260.1	5.71963e-41	0	348	176	170	345	1	176	1	no_in_frame_hit	50.5747	176	50.5747	AT2G24650.1	AT4G31680.1	AT4G31690.1
AT2G46787.1	AT1G23530.1	0.0035241	0	147	20	86	105	446	465	1	no_in_frame_hit	13.6054	20	13.6054	None
AT5G20447.1	AT2G27410.1	0.00882274	0	99	19	73	91	625	643	1	no_in_frame_hit	19.1919	19	19.1919	None
AT1G35537.1	AT3G27835.1	4.09273e-07	0	246	43	7	49	7	49	1	no_in_frame_hit	17.4797	43	17.4797	AT3G27831.1
AT5G19800.1	AT5G19810.1	2.42234e-24	0	291	92	1	92	1	92	1	has_in_frame_hit	58.4192	209	71.8213	AT5G26070.1	AT5G26080.1	AT3G20850.1
AT5G19800.1	AT5G26080.1	0.000119377	0	291	39	102	140	216	254	1	no_in_frame_hit	25.7732	209	71.8213	None
AT5G19800.1	AT5G19810.1	6.36425e-28	0	291	78	191	268	650	727	1	has_in_frame_hit	58.4192	209	71.8213	AT5G26070.1	AT5G26080.1	AT3G20850.1
AT3G24513.1	AT3G24510.1	7.81143e-18	0	258	85	7	91	7	91	1	has_in_frame_hit	32.9457	107	41.4729	AT3G24508.1
AT3G24513.1	AT3G24508.1	0.000414892	0	258	22	237	258	231	252	1	has_in_frame_hit	87.2093	107	41.4729	None
AT1G29610.1	AT1G29570.1	1.70919e-10	0	381	37	38	74	649	685	1	has_in_frame_hit	40.4199	154	40.4199	None
AT1G29610.1	AT1G29570.1	3.34077e-27	0	381	117	139	255	763	879	1	has_in_frame_hit	40.4199	154	40.4199	None
AT4G33310.1	AT3G06740.1	0.000420057	0	261	30	34	63	381	410	1	no_in_frame_hit	11.4943	30	11.4943	None
AT4G28085.1	AT5G24910.1	0.000409728	0	255	26	162	187	748	773	1	no_in_frame_hit	10.1961	26	10.1961	None
AT3G62400.2	AT2G47380.1	2.0015e-18	0	261	70	6	75	124	193	1	no_in_frame_hit	26.8199	70	26.8199	AT5G61310.1
AT5G42825.1	AT1G34460.1	3.05423e-05	0	294	72	117	188	157	228	-1	no_in_frame_hit	24.4898	72	24.4898	None
AT3G50250.1	AT4G19270.1	2.52765e-28	0	447	102	1	102	1	95	1	has_in_frame_hit	32.6622	187	41.8345	AT1G56530.1
AT3G50250.1	AT4G19270.1	5.50719e-17	0	447	44	196	239	239	282	1	has_in_frame_hit	32.6622	187	41.8345	AT1G56530.1
AT3G50250.1	AT1G56530.1	2.0191e-10	0	447	41	349	389	65	105	-1	no_in_frame_hit	34.4519	187	41.8345	None
AT3G49307.1	AT3G49300.1	2.4496e-08	0	231	53	9	61	21	73	1	no_in_frame_hit	22.9437	53	22.9437	AT3G49270.3
AT4G27654.1	AT4G27657.1	9.17214e-14	0	204	58	38	95	132	189	1	no_in_frame_hit	28.4314	58	28.4314	AT4G27652.1	AT5G54145.1
AT5G50665.1	AT2G41500.1	0.00227202	0	351	45	245	289	41	85	1	has_in_frame_hit	12.8205	45	12.8205	None
AT1G29620.1	AT1G32720.1	1.53765e-26	0	441	60	1	60	1	60	1	has_in_frame_hit	93.424	412	93.424	AT2G30020.1
AT1G29620.1	AT1G32720.1	2.79909e-74	0	441	152	87	238	63	214	1	has_in_frame_hit	93.424	412	93.424	AT2G30020.1
AT1G29620.1	AT1G32720.1	6.35493e-103	0	441	200	239	438	275	474	1	has_in_frame_hit	93.424	412	93.424	AT2G30020.1
AT1G02965.1	AT1G02960.2	1.4195e-11	0	489	55	141	195	1	55	1	has_in_frame_hit	39.6728	247	50.5112	None
AT1G02965.1	AT1G02960.2	3.22278e-40	0	489	139	228	366	66	204	1	has_in_frame_hit	39.6728	247	50.5112	None
AT1G02965.1	AT1G02970.1	1.52987e-17	0	489	53	437	489	247	299	-1	no_in_frame_hit	10.8384	247	50.5112	None
AT5G58790.1	AT3G47120.1	6.30349e-12	0	69	50	1	50	251	300	1	no_in_frame_hit	72.4638	50	72.4638	None
AT3G61898.1	AT4G32670.1	0.00105526	0	171	21	107	127	1800	1820	1	no_in_frame_hit	12.2807	21	12.2807	None
AT3G04184.1	AT3G03720.1	1.61719e-42	0	162	133	30	162	1670	1803	1	no_in_frame_hit	82.0988	133	82.0988	None
AT5G41660.1	AT1G37000.1	1.71892e-05	0	633	69	376	444	1	69	1	no_in_frame_hit	10.9005	69	10.9005	None
AT4G22230.1	AT4G22214.1	3.35554e-17	0	279	79	1	79	1	82	1	has_in_frame_hit	28.3154	79	28.3154	None
AT3G25573.1	AT5G19820.1	0.00473467	0	192	20	63	82	1578	1597	1	no_in_frame_hit	10.4167	20	10.4167	None
AT2G18610.1	AT5G24480.1	2.69037e-05	0	261	64	134	197	107	170	-1	no_in_frame_hit	24.5211	64	24.5211	None
AT3G57160.1	AT2G41420.1	6.37567e-13	0	348	71	57	127	109	176	1	no_in_frame_hit	35.9195	125	35.9195	AT5G67600.1
AT3G57160.1	AT2G41420.1	3.93342e-11	0	348	54	213	266	244	297	1	no_in_frame_hit	35.9195	125	35.9195	AT5G67600.1
AT1G24822.1	AT1G26170.1	1.05528e-37	0	651	127	401	527	837	962	1	no_in_frame_hit	19.5084	127	19.5084	None
AT3G04545.1	AT1G32763.1	1.68517e-46	0	246	229	10	238	10	238	1	has_in_frame_hit	93.0894	229	93.0894	None
AT2G34120.1	AT1G17630.1	4.55253e-28	0	213	82	12	93	4	85	-1	no_in_frame_hit	38.4977	185	86.8545	None
AT2G34120.1	AT1G32720.1	2.91579e-29	0	213	103	101	203	332	435	1	has_in_frame_hit	48.3568	185	86.8545	None
AT4G09440.1	AT5G37470.1	0	NA	534	525	1	525	1144	1663	1	has_in_frame_hit	98.3146	525	98.3146	AT5G37920.1	AT5G37420.1	AT5G37460.1	AT5G37430.1	AT5G37400.1	AT5G37410.1	AT5G37650.1	AT4G16530.1
AT2G06908.1	AT5G34870.1	1.28678e-17	0	414	77	49	125	1448	1524	-1	no_in_frame_hit	18.599	120	28.9855	None
AT2G06908.1	AT4G06526.1	3.38077e-21	0	414	75	94	168	1248	1322	-1	no_in_frame_hit	29.7101	120	28.9855	AT5G34870.1
AT5G44565.1	AT3G29075.1	0.00551021	0	222	24	40	63	682	705	-1	no_in_frame_hit	10.8108	24	10.8108	None
AT1G18220.1	AT2G48100.1	9.29327e-13	0	138	36	82	117	649	684	-1	no_in_frame_hit	26.087	36	26.087	None
AT1G56555.1	AT1G18250.2	0.000890038	0	534	82	58	139	221	302	1	no_in_frame_hit	15.3558	82	15.3558	None
AT4G22800.1	AT2G27070.1	1.29554e-16	0	273	59	45	103	1670	1728	1	no_in_frame_hit	21.6117	59	21.6117	None
AT1G54950.1	AT1G07690.1	1.93498e-06	0	291	50	67	116	61	110	1	has_in_frame_hit	17.1821	50	17.1821	None
AT2G23985.2	AT5G24060.1	2.19419e-05	0	216	36	1	36	463	498	1	no_in_frame_hit	70.8333	153	70.8333	None
AT2G23985.2	AT5G24060.1	8.70252e-42	0	216	117	49	165	534	649	1	no_in_frame_hit	70.8333	153	70.8333	None
AT1G78030.1	AT4G37900.1	9.04112e-23	0	672	78	472	549	1519	1596	1	has_in_frame_hit	11.6071	78	11.6071	None
AT3G45673.1	AT3G45700.1	0.00113696	0	183	21	90	110	1605	1625	-1	no_in_frame_hit	29.5082	77	42.0765	None
AT3G45673.1	AT3G45660.1	2.14063e-17	0	183	56	128	183	1561	1616	-1	no_in_frame_hit	30.6011	77	42.0765	AT3G45710.1	AT3G45680.1	AT3G45720.1	AT3G45650.1	AT3G45700.1
AT2G12945.1	AT3G42160.1	3.7158e-05	0	354	56	1	56	1	56	1	has_in_frame_hit	15.8192	56	15.8192	None
AT2G03180.1	AT5G01080.1	3.96057e-08	0	363	57	86	142	330	386	-1	no_in_frame_hit	15.7025	57	15.7025	None
AT1G10652.1	AT3G14205.1	0.00287847	0	123	20	96	115	2340	2359	1	no_in_frame_hit	16.2602	20	16.2602	None
AT3G57850.1	AT3G57840.1	2.72913e-39	0	273	89	1	89	1	89	1	has_in_frame_hit	87.1795	238	87.1795	AT1G56385.1
AT3G57850.1	AT3G57840.1	4.5924e-44	0	273	149	120	268	265	413	1	has_in_frame_hit	87.1795	238	87.1795	AT1G56385.1
AT2G24617.1	AT2G24620.1	8.37789e-80	0	315	149	167	315	326	474	-1	no_in_frame_hit	47.3016	149	47.3016	None
AT5G47306.1	AT3G10420.2	1.18078e-05	0	123	28	4	31	2028	2055	-1	no_in_frame_hit	22.7642	28	22.7642	None
AT1G35614.1	AT1G37000.1	5.80847e-07	0	342	51	191	241	17	67	-1	no_in_frame_hit	14.9123	51	14.9123	None
AT1G36078.1	AT5G18700.1	3.60322e-20	0	288	65	23	87	51	115	1	no_in_frame_hit	39.5833	114	39.5833	None
AT1G36078.1	AT5G18700.1	1.32105e-13	0	288	49	110	158	219	268	1	no_in_frame_hit	39.5833	114	39.5833	None
AT1G53887.1	AT1G53910.1	1.48556e-10	0	96	32	1	32	1	32	-1	no_in_frame_hit	33.3333	32	33.3333	AT3G14230.1
AT3G25200.1	AT5G55270.1	1.64881e-20	0	507	70	162	231	439	508	1	has_in_frame_hit	34.9112	210	41.4201	AT4G13680.1	AT5G55880.1	AT5G54420.1	AT5G54550.1	AT5G54560.1	AT3G43170.1	AT5G54320.1	AT5G53240.1	AT5G53230.1	AT5G52940.1	AT5G54330.1	AT5G55890.1	AT5G52930.1	AT5G54450.1
AT3G25200.1	AT5G54450.1	9.09147e-10	0	507	40	249	288	617	656	1	has_in_frame_hit	36.2919	210	41.4201	None
AT3G25200.1	AT5G54320.1	8.75738e-07	0	507	31	390	420	774	804	1	has_in_frame_hit	32.1499	210	41.4201	AT5G53230.1	AT5G54330.1	AT5G55890.1	AT5G54450.1
AT3G25200.1	AT5G54550.1	6.51504e-20	0	507	69	436	504	823	891	1	has_in_frame_hit	27.4162	210	41.4201	AT5G54560.1	AT3G43170.1	AT5G54320.1	AT5G53240.1	AT5G53230.1	AT5G52940.1	AT5G54330.1	AT5G52930.1	AT5G54450.1
AT4G01915.3	AT4G01935.1	4.37257e-63	0	321	178	2	179	139	312	1	no_in_frame_hit	86.2928	277	86.2928	None
AT4G01915.3	AT4G01935.1	4.52246e-29	0	321	101	178	278	586	682	1	no_in_frame_hit	86.2928	277	86.2928	None
AT3G43410.1	AT1G67390.1	2.99756e-21	0	369	199	171	369	1242	1440	1	has_in_frame_hit	53.9295	199	53.9295	AT1G78470.1
AT5G25422.1	AT2G38630.1	0.00914163	0	102	19	38	56	821	839	1	no_in_frame_hit	18.6275	19	18.6275	None
AT3G29790.1	AT3G33528.1	1.31484e-88	0	435	240	8	247	83	322	1	has_in_frame_hit	55.1724	240	55.1724	AT4G07526.1
AT5G22608.1	AT5G27860.1	1.31344e-19	0	267	76	38	113	137	212	1	no_in_frame_hit	28.4644	76	28.4644	None
AT2G37478.1	AT3G53668.1	1.72712e-29	0	132	96	37	132	31	126	1	has_in_frame_hit	72.7273	96	72.7273	None
AT3G25716.1	AT3G13980.1	0.00481538	0	195	20	84	103	587	606	1	no_in_frame_hit	10.2564	20	10.2564	None
ATMG00870.1	ATMG00880.1	0	NA	555	429	1	429	1	429	-1	no_in_frame_hit	77.2973	429	77.2973	None
AT5G39140.1	AT5G39200.1	0	NA	459	459	1	459	148	606	1	has_in_frame_hit	100	459	100	None
AT2G13126.1	AT3G17265.1	1.18475e-43	0	183	155	7	161	7	159	1	no_in_frame_hit	84.6995	155	84.6995	AT3G17530.1	AT3G24700.1	AT3G17270.1	AT3G22730.1	AT3G17540.1	AT3G17570.1
AT3G49305.1	AT3G49300.1	1.25036e-62	0	237	224	1	224	1	224	1	has_in_frame_hit	94.5148	224	94.5148	AT3G49270.3
AT3G48298.1	AT3G48300.1	1.64391e-66	0	126	126	1	126	19	144	-1	no_in_frame_hit	100	126	100	AT3G48270.1	AT3G48280.1	AT3G48320.1	AT3G48310.1	AT3G48290.1
AT5G39170.1	AT5G39200.1	0	NA	465	465	1	465	148	606	1	has_in_frame_hit	100	465	100	None
AT5G64401.1	AT5G63870.2	2.61152e-07	0	162	63	3	65	139	201	-1	no_in_frame_hit	38.8889	63	38.8889	None
AT4G36510.1	AT4G36440.1	9.30027e-19	0	465	47	400	446	1039	1085	1	has_in_frame_hit	10.1075	47	10.1075	None
AT4G11385.1	AT4G11550.1	2.94169e-43	0	432	132	1	132	331	462	-1	no_in_frame_hit	65.7407	284	65.7407	AT4G01920.1	AT4G09690.1	AT4G01740.1	AT4G11540.1	AT4G01910.1	AT4G01760.1	AT4G01930.1	AT4G02180.1
AT4G11385.1	AT4G11550.1	1.0007e-30	0	432	111	132	242	110	220	-1	no_in_frame_hit	65.7407	284	65.7407	AT4G01920.1	AT4G09690.1	AT4G01740.1	AT4G11540.1	AT4G01910.1	AT4G01760.1	AT4G01930.1	AT4G02180.1
AT4G11385.1	AT4G01930.1	1.20221e-08	0	432	42	252	293	1	42	-1	no_in_frame_hit	24.537	284	65.7407	None
AT1G67865.1	AT4G15280.1	0.00567148	0	228	24	38	61	985	1008	1	no_in_frame_hit	10.5263	24	10.5263	None
AT4G07675.1	AT1G49700.1	1.99833e-146	0	504	330	61	390	181	516	1	has_in_frame_hit	65.4762	330	65.4762	None
AT1G70020.1	AT5G39330.1	1.37734e-55	0	678	436	198	633	156	594	1	has_in_frame_hit	64.3068	436	64.3068	None
AT5G49590.1	AT3G32050.1	7.12688e-13	0	387	85	200	284	415	499	1	no_in_frame_hit	21.9638	85	21.9638	None
AT5G63952.1	AT5G63960.1	9.68299e-07	0	153	38	30	67	1	38	-1	no_in_frame_hit	24.8366	38	24.8366	None
AT5G47170.1	AT1G01130.1	6.24781e-26	0	453	103	69	171	60	162	1	has_in_frame_hit	48.1236	218	48.1236	None
AT5G47170.1	AT1G01130.1	2.20646e-16	0	453	59	211	269	193	251	1	has_in_frame_hit	48.1236	218	48.1236	None
AT5G47170.1	AT1G01130.1	1.36126e-14	0	453	56	317	372	311	366	1	has_in_frame_hit	48.1236	218	48.1236	None
AT3G46380.1	AT2G11005.1	2.56493e-12	0	354	99	165	263	414	513	1	no_in_frame_hit	27.9661	99	27.9661	None
AT5G35945.1	AT1G67390.1	3.6302e-33	0	384	298	87	384	1143	1440	1	has_in_frame_hit	77.6042	298	77.6042	AT1G78470.1
AT3G15578.1	AT2G47090.1	4.84187e-09	0	183	108	30	137	2187	2295	1	no_in_frame_hit	59.0164	108	59.0164	None
AT1G08695.1	AT4G22115.1	0.00671977	0	267	36	4	39	1	36	1	no_in_frame_hit	13.4831	36	13.4831	None
AT4G20690.1	AT1G25112.1	2.6308e-37	0	417	142	54	195	180	321	1	no_in_frame_hit	34.0528	142	34.0528	AT1G25180.1	AT1G25025.1	AT1G24851.1
AT2G07672.1	AT3G58390.1	6.63471e-26	0	480	63	255	317	161	223	1	no_in_frame_hit	13.125	63	13.125	None
