# Supplementary material for: Evolutionary origins of Brassicaceae specific genes in Arabidopsis thaliana
Source: BMC Evol Biol. 2011 Feb 18;11:47. doi: 10.1186/1471-2148-11-47 (PMC3049755; doi:10.1186/1471-2148-11-47)
Supplement: Additional file 9 — LSGs and accessions that were sequenced. [file 1471-2148-11-47-S9.XLSX]

## Sheet: Sheet1
		Arabidopsis cebennensis	Arabidopsis lyrata petreae accessions								Arabidopsis thaliana accessions
			Tannenberg T1a	NT12b	plech 17-7	plech13-4	plech 11-2	plech 9-7	plech 8-3	plech 14-5	Ag-0	Cvi-0	Kas-1	CS22491	Ts-1	OY-0	Nok-3	Bay-0	Ler-1	Bur-0	Got-7
	AT1G61165.1
	AT1G62181.1
	AT2G29654.1
	AT2G36854.1
	AT2G46567.1
	AT3G30160.1
	AT4G02465.1
	AT4G31960.1
	AT4G38781.1
	AT5G08220.1
	AT5G50361.1
	AT5G53144.1
	AT5G57567.1
	Sequenced =
	Not sequenced =
