# Supplementary material for: Evolutionary origins of Brassicaceae specific genes in Arabidopsis thaliana
Source: BMC Evol Biol. 2011 Feb 18;11:47. doi: 10.1186/1471-2148-11-47 (PMC3049755; doi:10.1186/1471-2148-11-47)
Supplement: Additional file 11 — Stress conditions tested for differential expression of LSGs. [file 1471-2148-11-47-S11.XLSX]

## Sheet: Abiotic Stress
Experiment	Control	Treatment	Tissue	Timepoint (hours)
Cold stress time course	control	cold	root	0.5
Cold stress time course	control	cold	shoot	0.5
Cold stress time course	control	cold	root	1
Cold stress time course	control	cold	shoot	1
Cold stress time course	control	cold	root	3
Cold stress time course	control	cold	shoot	3
Cold stress time course	control	cold	root	6
Cold stress time course	control	cold	shoot	6
Cold stress time course	control	cold	root	12
Cold stress time course	control	cold	shoot	12
Cold stress time course	control	cold	root	24
Cold stress time course	control	cold	shoot	24
Genotoxic stress time course	control	genotoxic	root	0.5
Genotoxic stress time course	control	genotoxic	shoot	0.5
Genotoxic stress time course	control	genotoxic	root	1
Genotoxic stress time course	control	genotoxic	shoot	1
Genotoxic stress time course	control	genotoxic	root	3
Genotoxic stress time course	control	genotoxic	shoot	3
Genotoxic stress time course	control	genotoxic	root	6
Genotoxic stress time course	control	genotoxic	shoot	6
Genotoxic stress time course	control	genotoxic	root	12
Genotoxic stress time course	control	genotoxic	shoot	12
Genotoxic stress time course	control	genotoxic	root	24
Genotoxic stress time course	control	genotoxic	shoot	24
Osmotic stress time course	control	osmotic	root	0.5
Osmotic stress time course	control	osmotic	shoot	0.5
Osmotic stress time course	control	osmotic	root	1
Osmotic stress time course	control	osmotic	shoot	1
Osmotic stress time course	control	osmotic	root	3
Osmotic stress time course	control	osmotic	shoot	3
Osmotic stress time course	control	osmotic	root	6
Osmotic stress time course	control	osmotic	shoot	6
Osmotic stress time course	control	osmotic	root	12
Osmotic stress time course	control	osmotic	shoot	12
Osmotic stress time course	control	osmotic	root	24
Osmotic stress time course	control	osmotic	shoot	24
Salt stress time course	control	salt	root	0.5
Salt stress time course	control	salt	shoot	0.5
Salt stress time course	control	salt	root	1
Salt stress time course	control	salt	shoot	1
Salt stress time course	control	salt	root	3
Salt stress time course	control	salt	shoot	3
Salt stress time course	control	salt	root	6
Salt stress time course	control	salt	shoot	6
Salt stress time course	control	salt	root	12
Salt stress time course	control	salt	shoot	12
Salt stress time course	control	salt	root	24
Salt stress time course	control	salt	shoot	24
UV-B stress time course	control	UV-B	root	0.25
UV-B stress time course	control	UV-B	shoot	0.25
UV-B stress time course	control	UV-B	root	0.5
UV-B stress time course	control	UV-B	shoot	0.5
UV-B stress time course	control	UV-B	root	1
UV-B stress time course	control	UV-B	shoot	1
UV-B stress time course	control	UV-B	root	3
UV-B stress time course	control	UV-B	shoot	3
UV-B stress time course	control	UV-B	root	6
UV-B stress time course	control	UV-B	shoot	6
UV-B stress time course	control	UV-B	root	12
UV-B stress time course	control	UV-B	shoot	12
UV-B stress time course	control	UV-B	root	24
UV-B stress time course	control	UV-B	shoot	24
Wounding stress time course	control	wounding	root	0.25
Wounding stress time course	control	wounding	shoot	0.25
Wounding stress time course	control	wounding	root	0.5
Wounding stress time course	control	wounding	shoot	0.5
Wounding stress time course	control	wounding	root	1
Wounding stress time course	control	wounding	shoot	1
Wounding stress time course	control	wounding	root	3
Wounding stress time course	control	wounding	shoot	3
Wounding stress time course	control	wounding	root	6
Wounding stress time course	control	wounding	shoot	6
Wounding stress time course	control	wounding	root	12
Wounding stress time course	control	wounding	shoot	12
Wounding stress time course	control	wounding	root	24
Wounding stress time course	control	wounding	shoot	24
Drought stress time course	control	drought	root	0.25
Drought stress time course	control	drought	shoot	0.25
Drought stress time course	control	drought	root	0.5
Drought stress time course	control	drought	shoot	0.5
Drought stress time course	control	drought	root	1
Drought stress time course	control	drought	shoot	1
Drought stress time course	control	drought	root	3
Drought stress time course	control	drought	shoot	3
Drought stress time course	control	drought	root	6
Drought stress time course	control	drought	shoot	6
Drought stress time course	control	drought	root	12
Drought stress time course	control	drought	shoot	12
Drought stress time course	control	drought	root	24
Drought stress time course	control	drought	shoot	24
Heat stress time course	control	heat	root	0.25
Heat stress time course	control	heat	shoot	0.25
Heat stress time course	control	heat	root	0.5
Heat stress time course	control	heat	shoot	0.5
Heat stress time course	control	heat	root	1
Heat stress time course	control	heat	shoot	1
Heat stress time course	control	heat	root	3
Heat stress time course	control	heat	shoot	3
Heat stress time course	control	heat	root	4
Heat stress time course	control	heat	shoot	4
Heat stress time course	control	heat	root	6
Heat stress time course	control	heat	shoot	6
Heat stress time course	control	heat	root	12
Heat stress time course	control	heat	shoot	12
Heat stress time course	control	heat	root	24
Heat stress time course	control	heat	shoot	24
Oxidative stress time course	control	oxidative	root	0.5
Oxidative stress time course	control	oxidative	shoot	0.5
Oxidative stress time course	control	oxidative	root	1
Oxidative stress time course	control	oxidative	shoot	1
Oxidative stress time course	control	oxidative	root	3
Oxidative stress time course	control	oxidative	shoot	3
Oxidative stress time course	control	oxidative	root	6
Oxidative stress time course	control	oxidative	shoot	6
Oxidative stress time course	control	oxidative	root	12
Oxidative stress time course	control	oxidative	shoot	12
Oxidative stress time course	control	oxidative	root	24
Oxidative stress time course	control	oxidative	shoot	24

## Sheet: Biotic Stress
Experiment	Control	Treatment	Tissue	Timepoint (hours)
Response to virulent, avirulent, type III-secretion system deficient and nonhost bacteria	No treatment	Pseudomonas syringae pv. tomato DC3000 (10e8 cfu/ml)	Leaf	2
Response to virulent, avirulent, type III-secretion system deficient and nonhost bacteria	No treatment	Pseudomonas syringae pv. tomato DC3000 (10e8 cfu/ml)	Leaf	6
Response to virulent, avirulent, type III-secretion system deficient and nonhost bacteria	No treatment	Pseudomonas syringae pv. tomato DC3000 (10e8 cfu/ml)	Leaf	24
Response to virulent, avirulent, type III-secretion system deficient and nonhost bacteria	No treatment	Pseudomonas syringae pv. tomato avrRpm1 (10e8 cfu/ml)	Leaf	2
Response to virulent, avirulent, type III-secretion system deficient and nonhost bacteria	No treatment	Pseudomonas syringae pv. tomato avrRpm1 (10e8 cfu/ml)	Leaf	6
Response to virulent, avirulent, type III-secretion system deficient and nonhost bacteria	No treatment	Pseudomonas syringae pv. tomato avrRpm1 (10e8 cfu/ml)	Leaf	24
Response to virulent, avirulent, type III-secretion system deficient and nonhost bacteria	No treatment	Pseudomonas syringae pv. tomato DC3000 hrcC- (10e8 cfu/ml)	Leaf	2
Response to virulent, avirulent, type III-secretion system deficient and nonhost bacteria	No treatment	Pseudomonas syringae pv. tomato DC3000 hrcC- (10e8 cfu/ml)	Leaf	6
Response to virulent, avirulent, type III-secretion system deficient and nonhost bacteria	No treatment	Pseudomonas syringae pv. tomato DC3000 hrcC- (10e8 cfu/ml)	Leaf	24
Response to virulent, avirulent, type III-secretion system deficient and nonhost bacteria	No treatment	Pseudomonas syringae pv. Phaseolicola (10e8 cfu/ml)	Leaf	2
Response to virulent, avirulent, type III-secretion system deficient and nonhost bacteria	No treatment	Pseudomonas syringae pv. Phaseolicola (10e8 cfu/ml)	Leaf	6
Response to virulent, avirulent, type III-secretion system deficient and nonhost bacteria	No treatment	Pseudomonas syringae pv. Phaseolicola (10e8 cfu/ml)	Leaf	24
Response to virulent, avirulent, type III-secretion system deficient and nonhost bacteria	No treatment	mock (MgCl2 10 mM)	Leaf	2
Response to virulent, avirulent, type III-secretion system deficient and nonhost bacteria	No treatment	mock (MgCl2 10 mM)	Leaf	6
Response to virulent, avirulent, type III-secretion system deficient and nonhost bacteria	No treatment	mock (MgCl2 10 mM)	Leaf	24
Response to bacterial-(LPS, HrpZ, Flg22) and oomycete-(NPP1) derived elicitor	Water	CaCl2 + MgCl2 (1mM CaCl2 + 2.5 mM MgCl2)	Leaf	1
Response to bacterial-(LPS, HrpZ, Flg22) and oomycete-(NPP1) derived elicitor	Water	CaCl2 + MgCl2 (1mM CaCl2 + 2.5 mM MgCl2)	Leaf	4
Response to bacterial-(LPS, HrpZ, Flg22) and oomycete-(NPP1) derived elicitor	Water	GST (1 uM)	Leaf	1
Response to bacterial-(LPS, HrpZ, Flg22) and oomycete-(NPP1) derived elicitor	Water	GST (1 uM)	Leaf	4
Response to bacterial-(LPS, HrpZ, Flg22) and oomycete-(NPP1) derived elicitor	Water	hairpin Z (10 uM)	Leaf	1
Response to bacterial-(LPS, HrpZ, Flg22) and oomycete-(NPP1) derived elicitor	Water	hairpin Z (10 uM)	Leaf	4
Response to bacterial-(LPS, HrpZ, Flg22) and oomycete-(NPP1) derived elicitor	Water	GST-Necrosis-inducing Phytophthora Protein 1 (1 uM)	Leaf	1
Response to bacterial-(LPS, HrpZ, Flg22) and oomycete-(NPP1) derived elicitor	Water	GST-Necrosis-inducing Phytophthora Protein 1 (1 uM)	Leaf	4
Response to bacterial-(LPS, HrpZ, Flg22) and oomycete-(NPP1) derived elicitor	Water	flagellin (1 uM)	Leaf	1
Response to bacterial-(LPS, HrpZ, Flg22) and oomycete-(NPP1) derived elicitor	Water	flagellin (1 uM)	Leaf	4
Response to bacterial-(LPS, HrpZ, Flg22) and oomycete-(NPP1) derived elicitor	Water	lipopolysaccaride (1 uM)	Leaf	1
Response to bacterial-(LPS, HrpZ, Flg22) and oomycete-(NPP1) derived elicitor	Water	lipopolysaccaride (1 uM)	Leaf	4
Response to Botrytis cinerea infection	potato dextrose broth	Botrytis cinerea (5e+5 spores/ml)	Leaf	18
Response to Botrytis cinerea infection	potato dextrose broth	Botrytis cinerea (5e+5 spores/ml)	Leaf	48
Response to Phytophthora infestans	Water	Phytophthora infestans (10e+6 spores/ml)	Leaf	6
Response to Phytophthora infestans	Water	Phytophthora infestans (10e+6 spores/ml)	Leaf	12
Response to Phytophthora infestans	Water	Phytophthora infestans (10e+6 spores/ml)	Leaf	24
Pseudomonas half leaf injection	No treatment	MgCl2 (10mM)	Leaf	4
Pseudomonas half leaf injection	No treatment	MgCl2 (10mM)	Leaf	8
Pseudomonas half leaf injection	No treatment	MgCl2 (10mM)	Leaf	16
Pseudomonas half leaf injection	No treatment	MgCl2 (10mM)	Leaf	24
Pseudomonas half leaf injection	No treatment	MgCl2 (10mM)	Leaf	48
Pseudomonas half leaf injection	No treatment	Pseudomonas syringae ES4326 avrRpt2	Leaf	4
Pseudomonas half leaf injection	No treatment	Pseudomonas syringae ES4326 avrRpt3	Leaf	8
Pseudomonas half leaf injection	No treatment	Pseudomonas syringae ES4326 avrRpt4	Leaf	16
Pseudomonas half leaf injection	No treatment	Pseudomonas syringae ES4326 avrRpt5	Leaf	24
Pseudomonas half leaf injection	No treatment	Pseudomonas syringae ES4326 avrRpt6	Leaf	48
Pseudomonas half leaf injection	No treatment	Pseudomonas syringae ES4326	Leaf	4
Pseudomonas half leaf injection	No treatment	Pseudomonas syringae ES4327	Leaf	8
Pseudomonas half leaf injection	No treatment	Pseudomonas syringae ES4328	Leaf	16
Pseudomonas half leaf injection	No treatment	Pseudomonas syringae ES4329	Leaf	24
Pseudomonas half leaf injection	No treatment	Pseudomonas syringae ES4330	Leaf	48
Response to Erysiphe orontii infection	Mock	Erysiphe orontii	Leaf	6
Response to Erysiphe orontii infection	Mock	Erysiphe orontii	Leaf	12
Response to Erysiphe orontii infection	Mock	Erysiphe orontii	Leaf	18
Response to Erysiphe orontii infection	Mock	Erysiphe orontii	Leaf	24
Response to Erysiphe orontii infection	Mock	Erysiphe orontii	Leaf	48
Response to Erysiphe orontii infection	Mock	Erysiphe orontii	Leaf	72
Response to Erysiphe orontii infection	Mock	Erysiphe orontii	Leaf	96
Response to Erysiphe orontii infection	Mock	Erysiphe orontii	Leaf	120

## Sheet: Growth Conditions
Experiment	Control	Treatment	Tissue	Timepoint (hours)
Light treatments	No light 45 minutes	No light 44 minutes then red light for 1 minute	mainly hypocotyl and cotyledon	See control/treatment
Light treatments	No light 4 hours	No light 4 hours then red light for 1 minute	mainly hypocotyl and cotyledon	See control/treatment
Light treatments	White light 45 minutes	Red light 45 minutes	mainly hypocotyl and cotyledon	See control/treatment
Light treatments	White light 4 hours	Red light 4 hours	mainly hypocotyl and cotyledon	See control/treatment
Light treatments	White light 45 minutes	Far red light 45 minutes	mainly hypocotyl and cotyledon	See control/treatment
Light treatments	White light 4 hours	Far red light 4 hours	mainly hypocotyl and cotyledon	See control/treatment
Light treatments	White light 45 minutes	Blue light 45 minutes	mainly hypocotyl and cotyledon	See control/treatment
Light treatments	White light 4 hours	Blue light 4 hours	mainly hypocotyl and cotyledon	See control/treatment
Light treatments	No light 45 minutes then UV-A light for 5 minutes	No light 45 minutes then UV-A/B light for 5 minutes	mainly hypocotyl and cotyledon	See control/treatment
Light treatments	No light 4 hours then UV-A light for 5 minutes	No light 4 hours then UV-A/B light for 5 minutes	mainly hypocotyl and cotyledon	See control/treatment
Different temperature treatment of seeds	Incubated in the dark at 22C	Incubated in the dark at 4C	seed	96
Response to sulfate limitation	No treatment	0uM sulfate	root	2
Response to sulfate limitation	No treatment	0uM sulfate	root	4
Response to sulfate limitation	No treatment	0uM sulfate	root	8
Response to sulfate limitation	No treatment	0uM sulfate	root	12
Response to sulfate limitation	No treatment	0uM sulfate	root	24
Response to sulfate limitation	No treatment	1500uM sulfate	root	2
	No treatment	1500uM sulfate	root	4
	No treatment	1500uM sulfate	root	8
	No treatment	1500uM sulfate	root	12
	No treatment	1500uM sulfate	root	24

## Sheet: Hormone treatments
Experiment	Control	Treatment	Tissue	Timepoint
Comparison of plant hormone-related mutants	ws-2 line	det2-1 mutant	Seedling	NA
Comparison of plant hormone-related mutants	ws-2 line	er-1 mutant	Seedling	NA
Comparison of plant hormone-related mutants	ws-2 line	ga1-5 mutant	Seedling	NA
ARR21C overexpression	Col-0	Arr21c-ox	Whole plant	NA
ABA time course in wildtype seedlings	Mock	ABA (10 uM)	Seedling	0.5
ABA time course in wildtype seedlings	Mock	ABA (10 uM)	Seedling	1
ABA time course in wildtype seedlings	Mock	ABA (10 uM)	Seedling	3
ACC time course in wildtype seedlings	Mock	ACC (10 uM)	Seedling	0.5
ACC time course in wildtype seedlings	Mock	ACC (10 uM)	Seedling	1
ACC time course in wildtype seedlings	Mock	ACC (10 uM)	Seedling	3
Brassinolide time course in wildtype and det2-1 mutant seedlings	Col-0 Mock	Col-0 Brassinolide (10 nM)	Seedling	0.5
Brassinolide time course in wildtype and det2-1 mutant seedlings	Col-0 Mock	Col-0 Brassinolide (10 nM)	Seedling	1
Brassinolide time course in wildtype and det2-1 mutant seedlings	Col-0 Mock	Col-0 Brassinolide (10 nM)	Seedling	3
Brassinolide time course in wildtype and det2-1 mutant seedlings	det2-1 Mock	det2-1 Brassinolide (10 nM)	Seedling	0.5
Brassinolide time course in wildtype and det2-1 mutant seedlings	det2-1 Mock	det2-1 Brassinolide (10 nM)	Seedling	1
Brassinolide time course in wildtype and det2-1 mutant seedlings	det2-1 Mock	det2-1 Brassinolide (10 nM)	Seedling	3
IAA time course in wildtype seedlings	Mock	IAA (1 uM)	Seedling	0.5
IAA time course in wildtype seedlings	Mock	IAA (1 uM)	Seedling	1
IAA time course in wildtype seedlings	Mock	IAA (1 uM)	Seedling	3
Methyl Jasmonate time course in wildtype seedlings	Mock	Methyl Jasmonate (10 uM)	Seedling	0.5
Methyl Jasmonate time course in wildtype seedlings	Mock	Methyl Jasmonate (10 uM)	Seedling	1
Methyl Jasmonate time course in wildtype seedlings	Mock	Methyl Jasmonate (10 uM)	Seedling	3
GA3 time course in wildtype and ga1-5 mutant seedlings	Col-0 Mock	Col-0 GA3 (1 uM)	Seedling	0.5
GA3 time course in wildtype and ga1-5 mutant seedlings	Col-0 Mock	Col-0 GA3 (1 uM)	Seedling	1
GA3 time course in wildtype and ga1-5 mutant seedlings	Col-0 Mock	Col-0 GA3 (1 uM)	Seedling	3
GA3 time course in wildtype and ga1-5 mutant seedlings	ga1-5 Mock	ga1-5 GA3 (1 uM)	Seedling	0.5
GA3 time course in wildtype and ga1-5 mutant seedlings	ga1-5 Mock	ga1-5 GA3 (1 uM)	Seedling	1
GA3 time course in wildtype and ga1-5 mutant seedlings	ga1-5 Mock	ga1-5 GA3 (1 uM)	Seedling	3
Zeatin time course in wildtype seedlings	Mock	zeatin (1 uM)	Seedling	0.5
Zeatin time course in wildtype seedlings	Mock	zeatin (1 uM)	Seedling	1
Zeatin time course in wildtype seedlings	Mock	zeatin (1 uM)	Seedling	3
Basic hormone treatment of seeds	Water	gibberellin (5 uM)	Seedling	3
Basic hormone treatment of seeds	Water	gibberellin (5 uM)	Seedling	6
Basic hormone treatment of seeds	Water	gibberellin (5 uM)	Seedling	9
Effect of ABA during seed imbibition	Water	ABA (3 uM)	Seed	24
Effect of ABA during seed imbibition	Water	ABA (30 uM)	Seed	48
det2 mutant seedlings treated with several brassinosteroid compounds	Mock	campestanol (10 uM)	Seedling	3
det2 mutant seedlings treated with several brassinosteroid compounds	Mock	6-deoxocathasterone (1 uM)	Seedling	3
det2 mutant seedlings treated with several brassinosteroid compounds	Mock	cathasterone (1 uM)	Seedling	3
det2 mutant seedlings treated with several brassinosteroid compounds	Mock	6-deoxoteasterone (1 uM)	Seedling	3
det2 mutant seedlings treated with several brassinosteroid compounds	Mock	teasterone (1 uM)	Seedling	3
det2 mutant seedlings treated with several brassinosteroid compounds	Mock	3-dehydro-6-deoxoteasterone (1 uM)	Seedling	3
det2 mutant seedlings treated with several brassinosteroid compounds	Mock	3-dehydroteasterone (1 uM)	Seedling	3
det2 mutant seedlings treated with several brassinosteroid compounds	Mock	6-deoxotyphasterol (1 uM)	Seedling	3
det2 mutant seedlings treated with several brassinosteroid compounds	Mock	typhasterol (1 uM)	Seedling	3
det2 mutant seedlings treated with several brassinosteroid compounds	Mock	6-deoxocastasterone (1 uM)	Seedling	3
det2 mutant seedlings treated with several brassinosteroid compounds	Mock	castasterone (100 nM)	Seedling	3
det2 mutant seedlings treated with several brassinosteroid compounds	Mock	brassinolide (1 uM)	Seedling	3
Cytokinin treatment of seedlings	Col-0 no treatment	Col-0 t-zeatin (20 uM)	Seedling	3
Cytokinin treatment of seedlings	ARR22-ox no treatment	ARR22-ox t-zeatin (20 uM)	Seedling	3

## Sheet: Chemical Treatments
Experiment	Control	Treatment	Tissue	Timepoint (hours)
Effect of gibberellic acid inhibitors on seedlings	Mock	propiconazole (10 uM)	Seeding	3
Effect of gibberellic acid inhibitors on seedlings	Mock	propiconazole (10 uM)	Seeding	12
Effect of gibberellic acid inhibitors on seedlings	Mock	uniconazole (10 uM)	Seeding	3
Effect of gibberellic acid inhibitors on seedlings	Mock	uniconazole (10 uM)	Seeding	12
Effect of gibberellic acid inhibitors on seedlings	Mock	prohexadione (10 uM)	Seeding	3
Effect of gibberellic acid inhibitors on seedlings	Mock	prohexadione (10 uM)	Seeding	12
Effect of gibberellic acid inhibitors on seedlings	Mock	paclobutrazol (10 uM)	Seeding	3
Effect of gibberellic acid inhibitors on seedlings	Mock	paclobutrazol (10 uM)	Seeding	12
Effect of auxin inhibitors on seedlings	Mock	2,4,6-trihydroxybenzamide (10 uM)	Seeding	3
Effect of auxin inhibitors on seedlings	Mock	p-chlorophenoxyisobutyric acid (10 uM)	Seeding	3
Effect of auxin inhibitors on seedlings	Mock	2,3,5-triiodobenzoic acid (10 uM)	Seeding	3
Effect of auxin inhibitors on seedlings	Mock	naphthylphthalamic acid (10 uM)	Seeding	3
Effect of brassinosteroid inhibitors on seedlings	Mock	brassinazole 220 (3 uM, 3 hours)	Seeding	3
Effect of brassinosteroid inhibitors on seedlings	Mock	brassinazole 220 (10 uM, 3 hours)	Seeding	3
Effect of brassinosteroid inhibitors on seedlings	Mock	brassinazole 91 (10 uM, 3 hours)	Seeding	3
Effect of brassinosteroid inhibitors on seedlings	Mock	brassinazole 91 (10 uM, 12 hours)	Seeding	12
Effect of brassinosteroid inhibitors on seedlings	Mock	brassinazole 220 (10 uM, 12 hours)	Seeding	12
Effect of ethylene inhibitors on seedlings	Mock	AgNO3 (10 uM)	Seeding	3
Effect of ethylene inhibitors on seedlings	Mock	aminoethoxyvinylglycine (10 uM)	Seeding	3
Effect of cycloheximide on seedlings	Mock	cycloheximide (10 uM)	Seeding	3
Effect of proteasome inhibitor MG13 on seedlings	Mock	MG132 (10 uM)	Seeding	3
Effect of photosystem inhibitor PNO8 on seedlings	Mock	PNO8 (1 uM)	Seeding	3
Effect of photosystem inhibitor PNO8 on seedlings	Mock	PNO8 (10 uM)	Seeding	3
Effect of photosystem inhibitor PNO8 on seedlings	Mock	PNO8 (1 uM)	Seeding	12
Effect of ibuprofen, salicylic acid and daminozide on seedlings	Mock	ibuprofen (10 uM, 3 hours)	Seeding	3
Effect of ibuprofen, salicylic acid and daminozide on seedlings	Mock	daminozide (10 uM, 3 hours)	Seeding	3
Effect of ibuprofen, salicylic acid and daminozide on seedlings	Mock	salicylic acid (10 uM, 3 hours)	Seeding	3
