# Supplementary material for: Evolutionary origins of Brassicaceae specific genes in Arabidopsis thaliana
Source: BMC Evol Biol. 2011 Feb 18;11:47. doi: 10.1186/1471-2148-11-47 (PMC3049755; doi:10.1186/1471-2148-11-47)
Supplement: Additional file 14 — Details of differentially expressed LSGs for growth condition, treatments, chemical treatments and hormone treatments. [file 1471-2148-11-47-S14.XLSX]

## Sheet: Chemical treatments
Dataset	Loci	Tissue	Development	Treatment	Time (hours)	Log2(fold change)	Adjusted p value
AtGenExpress chemical treatment: auxin inhibitors	AT1G47400	whole plant	7-day-old seedlings	2,4,6-trihydroxybenzamide (10uM)	3	0.568497	p < 0.01
AtGenExpress chemical treatment: auxin inhibitors	AT1G47400	whole plant	7-day-old seedlings	2,3,5-triodobenzoic acid (10uM)	3	0.915561	p < 0.01
AtGenExpress chemical treatment: auxin inhibitors	AT3G04640	whole plant	7-day-old seedlings	2,3,5-triodobenzoic acid (10uM)	3	1.57435	p < 0.01
AtGenExpress chemical treatment: auxin inhibitors	AT3G18250	whole plant	7-day-old seedlings	2,3,5-triodobenzoic acid (10uM)	3	1.16574	p < 0.01
AtGenExpress chemical treatment: auxin inhibitors	AT4G22212	whole plant	7-day-old seedlings	2,3,5-triodobenzoic acid (10uM)	3	-0.807852	p < 0.01
AtGenExpress chemical treatment: auxin inhibitors	AT4G28085	whole plant	7-day-old seedlings	2,3,5-triodobenzoic acid (10uM)	3	2.12831	p < 0.01
AtGenExpress chemical treatment: auxin inhibitors	AT4G30670	whole plant	7-day-old seedlings	2,3,5-triodobenzoic acid (10uM)	3	-1.28558	p < 0.01
AtGenExpress chemical treatment: auxin inhibitors	AT5G19800	whole plant	7-day-old seedlings	2,3,5-triodobenzoic acid (10uM)	3	-2.02575	p < 0.01
AtGenExpress chemical treatment: auxin inhibitors	AT5G24313	whole plant	7-day-old seedlings	2,3,5-triodobenzoic acid (10uM)	3	-2.13213	p < 0.01
AtGenExpress chemical treatment: auxin inhibitors	AT5G40730	whole plant	7-day-old seedlings	2,3,5-triodobenzoic acid (10uM)	3	-0.982226	p < 0.01
AtGenExpress chemical treatment: auxin inhibitors	AT5G57785	whole plant	7-day-old seedlings	2,3,5-triodobenzoic acid (10uM)	3	-1.24343	p < 0.01
AtGenExpress chemical treatment: brassinosteroid inhibitors	AT4G29020	whole plant	7-day-old seedlings	brassinazole 220 (10uM)	12	-0.939137	p < 0.01
AtGenExpress chemical treatment: cycloheximide	AT5G64905	whole plant	7-day-old seedlings	cycloheximide (10uM)	3	6.55345	p < 0.01
AtGenExpress chemical treatment: cycloheximide	AT5G60350	whole plant	7-day-old seedlings	cycloheximide (10uM)	3	5.76962	p < 0.01
AtGenExpress chemical treatment: cycloheximide	AT5G64890	whole plant	7-day-old seedlings	cycloheximide (10uM)	3	5.75791	p < 0.01
AtGenExpress chemical treatment: cycloheximide	AT5G28610	whole plant	7-day-old seedlings	cycloheximide (10uM)	3	5.11925	p < 0.01
AtGenExpress chemical treatment: cycloheximide	AT3G04640	whole plant	7-day-old seedlings	cycloheximide (10uM)	3	4.99256	p < 0.01
AtGenExpress chemical treatment: cycloheximide	AT5G22530	whole plant	7-day-old seedlings	cycloheximide (10uM)	3	4.85035	p < 0.01
AtGenExpress chemical treatment: cycloheximide	AT2G36440	whole plant	7-day-old seedlings	cycloheximide (10uM)	3	4.53248	p < 0.01
AtGenExpress chemical treatment: cycloheximide	AT5G28630	whole plant	7-day-old seedlings	cycloheximide (10uM)	3	4.49279	p < 0.01
AtGenExpress chemical treatment: cycloheximide	AT4G28085	whole plant	7-day-old seedlings	cycloheximide (10uM)	3	4.42232	p < 0.01
AtGenExpress chemical treatment: cycloheximide	AT5G09980	whole plant	7-day-old seedlings	cycloheximide (10uM)	3	4.02222	p < 0.01
AtGenExpress chemical treatment: cycloheximide	AT3G45730	whole plant	7-day-old seedlings	cycloheximide (10uM)	3	3.88422	p < 0.01
AtGenExpress chemical treatment: cycloheximide	AT5G64900	whole plant	7-day-old seedlings	cycloheximide (10uM)	3	3.83929	p < 0.01
AtGenExpress chemical treatment: cycloheximide	AT1G22890	whole plant	7-day-old seedlings	cycloheximide (10uM)	3	3.32977	p < 0.01
AtGenExpress chemical treatment: cycloheximide	AT2G28570	whole plant	7-day-old seedlings	cycloheximide (10uM)	3	3.20079	p < 0.01
AtGenExpress chemical treatment: cycloheximide	AT1G65500	whole plant	7-day-old seedlings	cycloheximide (10uM)	3	3.08399	p < 0.01
AtGenExpress chemical treatment: cycloheximide	AT3G03020	whole plant	7-day-old seedlings	cycloheximide (10uM)	3	2.72704	p < 0.01
AtGenExpress chemical treatment: cycloheximide	AT4G22640	whole plant	7-day-old seedlings	cycloheximide (10uM)	3	2.56722	p < 0.01
AtGenExpress chemical treatment: cycloheximide	AT1G36640	whole plant	7-day-old seedlings	cycloheximide (10uM)	3	2.56536	p < 0.01
AtGenExpress chemical treatment: cycloheximide	AT3G18250	whole plant	7-day-old seedlings	cycloheximide (10uM)	3	2.52409	p < 0.01
AtGenExpress chemical treatment: cycloheximide	AT1G65510	whole plant	7-day-old seedlings	cycloheximide (10uM)	3	2.23941	p < 0.01
AtGenExpress chemical treatment: cycloheximide	AT5G12880	whole plant	7-day-old seedlings	cycloheximide (10uM)	3	1.89774	p < 0.01
AtGenExpress chemical treatment: cycloheximide	AT5G25920	whole plant	7-day-old seedlings	cycloheximide (10uM)	3	1.13691	p < 0.01
AtGenExpress chemical treatment: cycloheximide	AT1G28375	whole plant	7-day-old seedlings	cycloheximide (10uM)	3	1.00653	p < 0.01
AtGenExpress chemical treatment: cycloheximide	AT5G57785	whole plant	7-day-old seedlings	cycloheximide (10uM)	3	-3.94817	p < 0.01
AtGenExpress chemical treatment: cycloheximide	AT5G24570	whole plant	7-day-old seedlings	cycloheximide (10uM)	3	-3.27979	p < 0.01
AtGenExpress chemical treatment: cycloheximide	AT5G38980	whole plant	7-day-old seedlings	cycloheximide (10uM)	3	-3.26441	p < 0.01
AtGenExpress chemical treatment: cycloheximide	AT1G11850	whole plant	7-day-old seedlings	cycloheximide (10uM)	3	-2.58539	p < 0.01
AtGenExpress chemical treatment: cycloheximide	AT1G31580	whole plant	7-day-old seedlings	cycloheximide (10uM)	3	-1.90268	p < 0.01
AtGenExpress chemical treatment: cycloheximide	AT5G19800	whole plant	7-day-old seedlings	cycloheximide (10uM)	3	-1.76309	p < 0.01
AtGenExpress chemical treatment: cycloheximide	AT5G26270	whole plant	7-day-old seedlings	cycloheximide (10uM)	3	-1.75771	p < 0.01
AtGenExpress chemical treatment: cycloheximide	AT3G22240	whole plant	7-day-old seedlings	cycloheximide (10uM)	3	-1.74646	p < 0.01
AtGenExpress chemical treatment: cycloheximide	AT5G57760	whole plant	7-day-old seedlings	cycloheximide (10uM)	3	-1.69868	p < 0.01
AtGenExpress chemical treatment: cycloheximide	AT5G40730	whole plant	7-day-old seedlings	cycloheximide (10uM)	3	-1.66657	p < 0.01
AtGenExpress chemical treatment: cycloheximide	AT4G39675	whole plant	7-day-old seedlings	cycloheximide (10uM)	3	-1.64639	p < 0.01
AtGenExpress chemical treatment: cycloheximide	AT2G25510	whole plant	7-day-old seedlings	cycloheximide (10uM)	3	-1.61698	p < 0.01
AtGenExpress chemical treatment: cycloheximide	AT3G22231	whole plant	7-day-old seedlings	cycloheximide (10uM)	3	-1.60528	p < 0.01
AtGenExpress chemical treatment: cycloheximide	AT3G62400	whole plant	7-day-old seedlings	cycloheximide (10uM)	3	-1.41556	p < 0.01
AtGenExpress chemical treatment: cycloheximide	AT4G30460	whole plant	7-day-old seedlings	cycloheximide (10uM)	3	-1.23809	p < 0.01
AtGenExpress chemical treatment: cycloheximide	AT2G14460	whole plant	7-day-old seedlings	cycloheximide (10uM)	3	-1.14667	p < 0.01
AtGenExpress chemical treatment: cycloheximide	AT1G75190	whole plant	7-day-old seedlings	cycloheximide (10uM)	3	-1.11001	p < 0.01
AtGenExpress chemical treatment: cycloheximide	AT1G47400	whole plant	7-day-old seedlings	cycloheximide (10uM)	3	-1.10392	p < 0.01
AtGenExpress chemical treatment: cycloheximide	AT2G04800	whole plant	7-day-old seedlings	cycloheximide (10uM)	3	-1.09305	p < 0.01
AtGenExpress chemical treatment: ethylene inhibitors	AT4G30670	whole plant	7-day-old seedlings	AgNO3 (10uM)	3	2.86258	p < 0.01
AtGenExpress chemical treatment: ethylene inhibitors	AT5G40730	whole plant	7-day-old seedlings	AgNO3 (10uM)	3	2.64615	p < 0.01
AtGenExpress chemical treatment: ethylene inhibitors	AT5G57760	whole plant	7-day-old seedlings	AgNO3 (10uM)	3	2.08596	p < 0.01
AtGenExpress chemical treatment: ethylene inhibitors	AT5G19800	whole plant	7-day-old seedlings	AgNO3 (10uM)	3	2.37354	p < 0.01
AtGenExpress chemical treatment: ethylene inhibitors	AT5G24313	whole plant	7-day-old seedlings	AgNO3 (10uM)	3	2.39368	p < 0.01
AtGenExpress chemical treatment: ethylene inhibitors	AT5G26270	whole plant	7-day-old seedlings	AgNO3 (10uM)	3	1.07755	p < 0.01
AtGenExpress chemical treatment: ethylene inhibitors	AT5G57785	whole plant	7-day-old seedlings	AgNO3 (10uM)	3	1.22219	p < 0.01
AtGenExpress chemical treatment: ethylene inhibitors	AT3G01730	whole plant	7-day-old seedlings	AgNO3 (10uM)	3	1.30286	p < 0.01
AtGenExpress chemical treatment: ethylene inhibitors	AT1G11850	whole plant	7-day-old seedlings	AgNO3 (10uM)	3	1.07066	p < 0.01
AtGenExpress chemical treatment: ethylene inhibitors	AT1G07610	whole plant	7-day-old seedlings	AgNO3 (10uM)	3	0.860785	p < 0.01
AtGenExpress chemical treatment: ethylene inhibitors	AT5G38980	whole plant	7-day-old seedlings	AgNO3 (10uM)	3	0.881061	p < 0.01
AtGenExpress chemical treatment: ethylene inhibitors	AT4G28085	whole plant	7-day-old seedlings	AgNO3 (10uM)	3	-4.72744	p < 0.01
AtGenExpress chemical treatment: ethylene inhibitors	AT5G64905	whole plant	7-day-old seedlings	AgNO3 (10uM)	3	-4.09833	p < 0.01
AtGenExpress chemical treatment: ethylene inhibitors	AT3G18250	whole plant	7-day-old seedlings	AgNO3 (10uM)	3	-3.31101	p < 0.01
AtGenExpress chemical treatment: ethylene inhibitors	AT1G22890	whole plant	7-day-old seedlings	AgNO3 (10uM)	3	-4.0661	p < 0.01
AtGenExpress chemical treatment: ethylene inhibitors	AT5G28630	whole plant	7-day-old seedlings	AgNO3 (10uM)	3	-3.0266	p < 0.01
AtGenExpress chemical treatment: ethylene inhibitors	AT5G22530	whole plant	7-day-old seedlings	AgNO3 (10uM)	3	-2.14069	p < 0.01
AtGenExpress chemical treatment: ethylene inhibitors	AT1G36640	whole plant	7-day-old seedlings	AgNO3 (10uM)	3	-2.00667	p < 0.01
AtGenExpress chemical treatment: ethylene inhibitors	AT3G04640	whole plant	7-day-old seedlings	AgNO3 (10uM)	3	-1.92115	p < 0.01
AtGenExpress chemical treatment: ethylene inhibitors	AT3G02240	whole plant	7-day-old seedlings	AgNO3 (10uM)	3	-1.27329	p < 0.01
AtGenExpress chemical treatment: ethylene inhibitors	AT3G03020	whole plant	7-day-old seedlings	AgNO3 (10uM)	3	-1.23651	p < 0.01
AtGenExpress chemical treatment: ethylene inhibitors	AT1G65500	whole plant	7-day-old seedlings	AgNO3 (10uM)	3	-1.41209	p < 0.01
AtGenExpress chemical treatment: ethylene inhibitors	AT5G64890	whole plant	7-day-old seedlings	AgNO3 (10uM)	3	-1.41558	p < 0.01
AtGenExpress chemical treatment: ethylene inhibitors	AT5G64900	whole plant	7-day-old seedlings	AgNO3 (10uM)	3	-1.1193	p < 0.01
AtGenExpress chemical treatment: ethylene inhibitors	AT1G47400	whole plant	7-day-old seedlings	AgNO3 (10uM)	3	-0.893266	p < 0.01
AtGenExpress chemical treatment: ethylene inhibitors	AT5G28610	whole plant	7-day-old seedlings	AgNO3 (10uM)	3	-1.18361	p < 0.01
AtGenExpress chemical treatment: ethylene inhibitors	AT1G22885	whole plant	7-day-old seedlings	AgNO3 (10uM)	3	-1.06766	p < 0.01
AtGenExpress chemical treatment: ethylene inhibitors	AT2G41280	whole plant	7-day-old seedlings	AgNO3 (10uM)	3	-0.933438	p < 0.01
AtGenExpress chemical treatment: ethylene inhibitors	AT5G12880	whole plant	7-day-old seedlings	AgNO3 (10uM)	3	-0.826384	p < 0.01
AtGenExpress chemical treatment: ethylene inhibitors	AT4G37295	whole plant	7-day-old seedlings	AgNO3 (10uM)	3	-0.768496	p < 0.01
AtGenExpress chemical treatment: ethylene inhibitors	AT3G45730	whole plant	7-day-old seedlings	AgNO3 (10uM)	3	-0.882911	p < 0.01
AtGenExpress chemical treatment: ethylene inhibitors	AT4G30670	whole plant	7-day-old seedlings	aminoethoxyvinylglycine (10uM)	3	3.24962	p < 0.01
AtGenExpress chemical treatment: ethylene inhibitors	AT5G40730	whole plant	7-day-old seedlings	aminoethoxyvinylglycine (10uM)	3	2.74888	p < 0.01
AtGenExpress chemical treatment: ethylene inhibitors	AT5G19800	whole plant	7-day-old seedlings	aminoethoxyvinylglycine (10uM)	3	2.61059	p < 0.01
AtGenExpress chemical treatment: ethylene inhibitors	AT5G24313	whole plant	7-day-old seedlings	aminoethoxyvinylglycine (10uM)	3	2.68067	p < 0.01
AtGenExpress chemical treatment: ethylene inhibitors	AT5G26270	whole plant	7-day-old seedlings	aminoethoxyvinylglycine (10uM)	3	1.36764	p < 0.01
AtGenExpress chemical treatment: ethylene inhibitors	AT5G57785	whole plant	7-day-old seedlings	aminoethoxyvinylglycine (10uM)	3	1.35579	p < 0.01
AtGenExpress chemical treatment: ethylene inhibitors	AT3G01730	whole plant	7-day-old seedlings	aminoethoxyvinylglycine (10uM)	3	1.40993	p < 0.01
AtGenExpress chemical treatment: ethylene inhibitors	AT1G11850	whole plant	7-day-old seedlings	aminoethoxyvinylglycine (10uM)	3	1.07546	p < 0.01
AtGenExpress chemical treatment: ethylene inhibitors	AT1G07610	whole plant	7-day-old seedlings	aminoethoxyvinylglycine (10uM)	3	1.06615	p < 0.01
AtGenExpress chemical treatment: ethylene inhibitors	AT5G38980	whole plant	7-day-old seedlings	aminoethoxyvinylglycine (10uM)	3	0.887284	p < 0.01
AtGenExpress chemical treatment: ethylene inhibitors	AT4G33666	whole plant	7-day-old seedlings	aminoethoxyvinylglycine (10uM)	3	1.12167	p < 0.01
AtGenExpress chemical treatment: ethylene inhibitors	AT3G14340	whole plant	7-day-old seedlings	aminoethoxyvinylglycine (10uM)	3	0.803657	p < 0.01
AtGenExpress chemical treatment: ethylene inhibitors	AT4G28085	whole plant	7-day-old seedlings	aminoethoxyvinylglycine (10uM)	3	-4.19684	p < 0.01
AtGenExpress chemical treatment: ethylene inhibitors	AT5G64905	whole plant	7-day-old seedlings	aminoethoxyvinylglycine (10uM)	3	-4.01467	p < 0.01
AtGenExpress chemical treatment: ethylene inhibitors	AT3G18250	whole plant	7-day-old seedlings	aminoethoxyvinylglycine (10uM)	3	-3.24214	p < 0.01
AtGenExpress chemical treatment: ethylene inhibitors	AT1G22890	whole plant	7-day-old seedlings	aminoethoxyvinylglycine (10uM)	3	-3.94385	p < 0.01
AtGenExpress chemical treatment: ethylene inhibitors	AT5G28630	whole plant	7-day-old seedlings	aminoethoxyvinylglycine (10uM)	3	-2.8291	p < 0.01
AtGenExpress chemical treatment: ethylene inhibitors	AT5G22530	whole plant	7-day-old seedlings	aminoethoxyvinylglycine (10uM)	3	-2.11582	p < 0.01
AtGenExpress chemical treatment: ethylene inhibitors	AT1G36640	whole plant	7-day-old seedlings	aminoethoxyvinylglycine (10uM)	3	-2.04133	p < 0.01
AtGenExpress chemical treatment: ethylene inhibitors	AT3G04640	whole plant	7-day-old seedlings	aminoethoxyvinylglycine (10uM)	3	-1.70273	p < 0.01
AtGenExpress chemical treatment: ethylene inhibitors	AT3G02240	whole plant	7-day-old seedlings	aminoethoxyvinylglycine (10uM)	3	-1.42202	p < 0.01
AtGenExpress chemical treatment: ethylene inhibitors	AT3G03020	whole plant	7-day-old seedlings	aminoethoxyvinylglycine (10uM)	3	-1.57333	p < 0.01
AtGenExpress chemical treatment: ethylene inhibitors	AT1G65500	whole plant	7-day-old seedlings	aminoethoxyvinylglycine (10uM)	3	-1.67055	p < 0.01
AtGenExpress chemical treatment: ethylene inhibitors	AT5G64890	whole plant	7-day-old seedlings	aminoethoxyvinylglycine (10uM)	3	-1.22642	p < 0.01
AtGenExpress chemical treatment: ethylene inhibitors	AT5G64900	whole plant	7-day-old seedlings	aminoethoxyvinylglycine (10uM)	3	-1.32311	p < 0.01
AtGenExpress chemical treatment: ethylene inhibitors	AT5G28610	whole plant	7-day-old seedlings	aminoethoxyvinylglycine (10uM)	3	-1.10529	p < 0.01
AtGenExpress chemical treatment: ethylene inhibitors	AT1G22885	whole plant	7-day-old seedlings	aminoethoxyvinylglycine (10uM)	3	-0.974269	p < 0.01
AtGenExpress chemical treatment: ethylene inhibitors	AT2G41280	whole plant	7-day-old seedlings	aminoethoxyvinylglycine (10uM)	3	-1.09693	p < 0.01
AtGenExpress chemical treatment: ethylene inhibitors	AT5G22555	whole plant	7-day-old seedlings	aminoethoxyvinylglycine (10uM)	3	-0.989185	p < 0.01
AtGenExpress chemical treatment: ethylene inhibitors	AT5G44580	whole plant	7-day-old seedlings	aminoethoxyvinylglycine (10uM)	3	-0.707764	p < 0.01
AtGenExpress chemical treatment: gibberellic acid inhibitors	AT1G19960	whole plant	7-day-old seedlings	prohexadione (10uM)	12	2.57314	p < 0.01
AtGenExpress chemical treatment: ibuprofen, salicylic acid and daminozide	AT1G47400	whole plant	7-day-old seedlings	ibuprofen (10uM)	3	2.56005	p < 0.01
AtGenExpress chemical treatment: ibuprofen, salicylic acid and daminozide	AT3G22231	whole plant	7-day-old seedlings	salicylic acid (10uM)	3	4.76282	p < 0.01
AtGenExpress chemical treatment: ibuprofen, salicylic acid and daminozide	AT1G19960	whole plant	7-day-old seedlings	salicylic acid (10uM)	3	4.5362	p < 0.01
AtGenExpress chemical treatment: ibuprofen, salicylic acid and daminozide	AT1G31580	whole plant	7-day-old seedlings	salicylic acid (10uM)	3	1.21219	p < 0.01
AtGenExpress chemical treatment: ibuprofen, salicylic acid and daminozide	AT3G22240	whole plant	7-day-old seedlings	salicylic acid (10uM)	3	0.909111	p < 0.01
AtGenExpress chemical treatment: PNO8 (Photosystem II inhibitor)	AT3G04640	whole plant	7-day-old seedlings	PNO8 (10uM)	3	2.03487	p < 0.01
AtGenExpress chemical treatment: PNO8 (Photosystem II inhibitor)	AT1G22890	whole plant	7-day-old seedlings	PNO8 (10uM)	3	2.89294	p < 0.01
AtGenExpress chemical treatment: PNO8 (Photosystem II inhibitor)	AT5G14560	whole plant	7-day-old seedlings	PNO8 (10uM)	3	1.49005	p < 0.01
AtGenExpress chemical treatment: PNO8 (Photosystem II inhibitor)	AT4G28085	whole plant	7-day-old seedlings	PNO8 (10uM)	3	1.51555	p < 0.01
AtGenExpress chemical treatment: PNO8 (Photosystem II inhibitor)	AT3G18250	whole plant	7-day-old seedlings	PNO8 (10uM)	3	1.4354	p < 0.01
AtGenExpress chemical treatment: PNO8 (Photosystem II inhibitor)	AT3G45730	whole plant	7-day-old seedlings	PNO8 (10uM)	3	1.34423	p < 0.01
AtGenExpress chemical treatment: PNO8 (Photosystem II inhibitor)	AT3G03020	whole plant	7-day-old seedlings	PNO8 (10uM)	3	1.02457	p < 0.01
AtGenExpress chemical treatment: PNO8 (Photosystem II inhibitor)	ATMG01370	whole plant	7-day-old seedlings	PNO8 (10uM)	3	0.745394	p < 0.01
AtGenExpress chemical treatment: PNO8 (Photosystem II inhibitor)	AT1G44990	whole plant	7-day-old seedlings	PNO8 (10uM)	3	1.68842	p < 0.01
AtGenExpress chemical treatment: PNO8 (Photosystem II inhibitor)	AT5G26890	whole plant	7-day-old seedlings	PNO8 (10uM)	3	1.11003	p < 0.01
AtGenExpress chemical treatment: PNO8 (Photosystem II inhibitor)	AT1G53640	whole plant	7-day-old seedlings	PNO8 (10uM)	3	0.835189	p < 0.01
AtGenExpress chemical treatment: PNO8 (Photosystem II inhibitor)	AT3G46380	whole plant	7-day-old seedlings	PNO8 (10uM)	3	1.80653	p < 0.01
AtGenExpress chemical treatment: PNO8 (Photosystem II inhibitor)	AT3G50540	whole plant	7-day-old seedlings	PNO8 (10uM)	3	1.45293	p < 0.01
AtGenExpress chemical treatment: PNO8 (Photosystem II inhibitor)	AT2G41280	whole plant	7-day-old seedlings	PNO8 (10uM)	3	0.642732	p < 0.01
AtGenExpress chemical treatment: PNO8 (Photosystem II inhibitor)	AT1G34280	whole plant	7-day-old seedlings	PNO8 (10uM)	3	1.0865	p < 0.01
AtGenExpress chemical treatment: PNO8 (Photosystem II inhibitor)	AT5G24313	whole plant	7-day-old seedlings	PNO8 (10uM)	3	-1.93663	p < 0.01
AtGenExpress chemical treatment: PNO8 (Photosystem II inhibitor)	AT3G01730	whole plant	7-day-old seedlings	PNO8 (10uM)	3	-1.119	p < 0.01
AtGenExpress chemical treatment: PNO8 (Photosystem II inhibitor)	AT5G19800	whole plant	7-day-old seedlings	PNO8 (10uM)	3	-1.56095	p < 0.01
AtGenExpress chemical treatment: PNO8 (Photosystem II inhibitor)	AT2G14460	whole plant	7-day-old seedlings	PNO8 (10uM)	3	-1.07822	p < 0.01
AtGenExpress chemical treatment: PNO8 (Photosystem II inhibitor)	AT5G40730	whole plant	7-day-old seedlings	PNO8 (10uM)	3	-0.87631	p < 0.01
AtGenExpress chemical treatment: PNO8 (Photosystem II inhibitor)	AT5G57785	whole plant	7-day-old seedlings	PNO8 (10uM)	3	-1.21242	p < 0.01
AtGenExpress chemical treatment: PNO8 (Photosystem II inhibitor)	AT4G22212	whole plant	7-day-old seedlings	PNO8 (10uM)	3	-0.732409	p < 0.01
AtGenExpress chemical treatment: PNO8 (Photosystem II inhibitor)	AT4G29020	whole plant	7-day-old seedlings	PNO8 (10uM)	3	-0.609464	p < 0.01
AtGenExpress chemical treatment: PNO8 (Photosystem II inhibitor)	AT5G11740	whole plant	7-day-old seedlings	PNO8 (10uM)	3	-0.640461	p < 0.01
AtGenExpress chemical treatment: PNO8 (Photosystem II inhibitor)	AT1G19960	whole plant	7-day-old seedlings	PNO8 (10uM)	3	-0.651759	p < 0.01
AtGenExpress chemical treatment: PNO8 (Photosystem II inhibitor)	AT5G14330	whole plant	7-day-old seedlings	PNO8 (10uM)	3	-0.585581	p < 0.01
AtGenExpress chemical treatment: proteasome inhibitor MG13	AT1G47400	whole plant	7-day-old seedlings	MG132 (10uM)	3	2.49336	p < 0.01
AtGenExpress chemical treatment: proteasome inhibitor MG13	AT5G24313	whole plant	7-day-old seedlings	MG132 (10uM)	3	-1.31706	p < 0.01
AtGenExpress chemical treatment: proteasome inhibitor MG13	AT3G01730	whole plant	7-day-old seedlings	MG132 (10uM)	3	-1.16579	p < 0.01
AtGenExpress chemical treatment: proteasome inhibitor MG13	AT4G39675	whole plant	7-day-old seedlings	MG132 (10uM)	3	-1.10877	p < 0.01
AtGenExpress chemical treatment: proteasome inhibitor MG13	AT5G19800	whole plant	7-day-old seedlings	MG132 (10uM)	3	-1.06939	p < 0.01

## Sheet: Growth conditions
Dataset	Loci	Tissue	Development	Treatment	Time (hours)	Log2(fold change)	Adjusted p value
AtGenExpress growth conditions: Sulfate limitation	AT4G18280	root	10-day-old plant	sulfate (0uM)	2	3.14289	p < 0.01
AtGenExpress growth conditions: Sulfate limitation	AT1G36640	root	10-day-old plant	sulfate (0uM)	2	1.62998	p < 0.01
AtGenExpress growth conditions: Sulfate limitation	AT4G22212	root	10-day-old plant	sulfate (0uM)	2	0.663614	p < 0.01
AtGenExpress growth conditions: Sulfate limitation	AT1G24575	root	10-day-old plant	sulfate (0uM)	2	1.25414	p < 0.01
AtGenExpress growth conditions: Sulfate limitation	AT5G22555	root	10-day-old plant	sulfate (0uM)	2	0.876816	p < 0.01
AtGenExpress growth conditions: Sulfate limitation	AT5G11740	root	10-day-old plant	sulfate (0uM)	2	0.639344	p < 0.01
AtGenExpress growth conditions: Sulfate limitation	AT5G57785	root	10-day-old plant	sulfate (0uM)	2	-1.92196	p < 0.01
AtGenExpress growth conditions: Sulfate limitation	AT5G38980	root	10-day-old plant	sulfate (0uM)	2	-0.965397	p < 0.01
AtGenExpress growth conditions: Sulfate limitation	AT5G28610	root	10-day-old plant	sulfate (0uM)	2	-0.82421	p < 0.01
AtGenExpress growth conditions: Sulfate limitation	AT4G18280	root	10-day-old plant	sulfate (0uM)	4	0.915434	p < 0.01
AtGenExpress growth conditions: Sulfate limitation	AT5G57785	root	10-day-old plant	sulfate (0uM)	4	-1.46373	p < 0.01
AtGenExpress growth conditions: Sulfate limitation	AT2G40530	root	10-day-old plant	sulfate (0uM)	4	-0.665934	p < 0.01
AtGenExpress growth conditions: Sulfate limitation	AT5G02550	root	10-day-old plant	sulfate (0uM)	4	-0.7254	p < 0.01
AtGenExpress growth conditions: Sulfate limitation	AT1G24575	root	10-day-old plant	sulfate (0uM)	8	1.19347	p < 0.01
AtGenExpress growth conditions: Sulfate limitation	AT5G57785	root	10-day-old plant	sulfate (0uM)	8	-1.20711	p < 0.01
AtGenExpress growth conditions: Sulfate limitation	AT5G28630	root	10-day-old plant	sulfate (0uM)	8	-0.707814	p < 0.01
AtGenExpress growth conditions: Sulfate limitation	AT4G30460	root	10-day-old plant	sulfate (0uM)	8	-0.814997	p < 0.01
AtGenExpress growth conditions: Sulfate limitation	AT4G39675	root	10-day-old plant	sulfate (0uM)	8	-1.61169	p < 0.01
AtGenExpress growth conditions: Sulfate limitation	AT1G65510	root	10-day-old plant	sulfate (0uM)	8	-0.884017	p < 0.01
AtGenExpress growth conditions: Sulfate limitation	AT5G38980	root	10-day-old plant	sulfate (0uM)	8	-0.69649	p < 0.01
AtGenExpress growth conditions: Sulfate limitation	AT2G40530	root	10-day-old plant	sulfate (0uM)	8	-0.645087	p < 0.01
AtGenExpress growth conditions: Sulfate limitation	AT1G50290	root	10-day-old plant	sulfate (0uM)	8	-0.762514	p < 0.01
AtGenExpress growth conditions: Sulfate limitation	AT5G02550	root	10-day-old plant	sulfate (0uM)	8	-0.868311	p < 0.01
AtGenExpress growth conditions: Sulfate limitation	AT4G22640	root	10-day-old plant	sulfate (0uM)	8	-0.631086	p < 0.01
AtGenExpress growth conditions: Sulfate limitation	AT1G09415	root	10-day-old plant	sulfate (0uM)	8	-0.779248	p < 0.01
AtGenExpress growth conditions: Sulfate limitation	AT4G33666	root	10-day-old plant	sulfate (0uM)	12	0.956893	p < 0.01
AtGenExpress growth conditions: Sulfate limitation	AT2G47200	root	10-day-old plant	sulfate (0uM)	12	0.836738	p < 0.01
AtGenExpress growth conditions: Sulfate limitation	AT1G22885	root	10-day-old plant	sulfate (0uM)	12	0.711046	p < 0.01
AtGenExpress growth conditions: Sulfate limitation	AT5G57785	root	10-day-old plant	sulfate (0uM)	12	-0.688546	p < 0.01
AtGenExpress growth conditions: Sulfate limitation	AT5G28630	root	10-day-old plant	sulfate (0uM)	12	-1.10715	p < 0.01
AtGenExpress growth conditions: Sulfate limitation	AT4G30460	root	10-day-old plant	sulfate (0uM)	12	-0.780908	p < 0.01
AtGenExpress growth conditions: Sulfate limitation	AT3G02240	root	10-day-old plant	sulfate (0uM)	12	-0.911848	p < 0.01
AtGenExpress growth conditions: Sulfate limitation	AT4G39675	root	10-day-old plant	sulfate (0uM)	12	-2.23654	p < 0.01
AtGenExpress growth conditions: Sulfate limitation	AT1G65510	root	10-day-old plant	sulfate (0uM)	12	-0.889664	p < 0.01
AtGenExpress growth conditions: Sulfate limitation	AT5G38980	root	10-day-old plant	sulfate (0uM)	12	-0.803558	p < 0.01
AtGenExpress growth conditions: Sulfate limitation	AT1G22890	root	10-day-old plant	sulfate (0uM)	12	-0.674926	p < 0.01
AtGenExpress growth conditions: Sulfate limitation	AT1G50290	root	10-day-old plant	sulfate (0uM)	12	-0.814434	p < 0.01
AtGenExpress growth conditions: Sulfate limitation	AT5G02550	root	10-day-old plant	sulfate (0uM)	12	-0.763155	p < 0.01
AtGenExpress growth conditions: Sulfate limitation	AT5G28610	root	10-day-old plant	sulfate (0uM)	12	-0.639132	p < 0.01
AtGenExpress growth conditions: Sulfate limitation	AT4G31875	root	10-day-old plant	sulfate (0uM)	12	-1.57628	p < 0.01
AtGenExpress growth conditions: Sulfate limitation	AT4G22640	root	10-day-old plant	sulfate (0uM)	12	-0.671583	p < 0.01
AtGenExpress growth conditions: Sulfate limitation	AT1G09415	root	10-day-old plant	sulfate (0uM)	12	-0.684673	p < 0.01
AtGenExpress growth conditions: Sulfate limitation	AT5G57785	root	10-day-old plant	sulfate (0uM)	24	-0.872007	p < 0.01
AtGenExpress growth conditions: Sulfate limitation	AT4G18280	root	10-day-old plant	sulfate (1500uM)	2	3.25448	p < 0.01
AtGenExpress growth conditions: Sulfate limitation	AT5G22555	root	10-day-old plant	sulfate (1500uM)	2	0.898742	p < 0.01
AtGenExpress growth conditions: Sulfate limitation	AT5G57785	root	10-day-old plant	sulfate (1500uM)	2	-1.93686	p < 0.01
AtGenExpress growth conditions: Sulfate limitation	AT5G38980	root	10-day-old plant	sulfate (1500uM)	2	-0.660016	p < 0.01
AtGenExpress growth conditions: Sulfate limitation	AT1G17090	root	10-day-old plant	sulfate (1500uM)	2	-0.732347	p < 0.01
AtGenExpress growth conditions: Sulfate limitation	AT4G18280	root	10-day-old plant	sulfate (1500uM)	4	0.988162	p < 0.01
AtGenExpress growth conditions: Sulfate limitation	AT1G24575	root	10-day-old plant	sulfate (1500uM)	4	1.34829	p < 0.01
AtGenExpress growth conditions: Sulfate limitation	AT1G47400	root	10-day-old plant	sulfate (1500uM)	4	1.4298	p < 0.01
AtGenExpress growth conditions: Sulfate limitation	AT5G57785	root	10-day-old plant	sulfate (1500uM)	4	-1.27888	p < 0.01
AtGenExpress growth conditions: Sulfate limitation	AT5G38980	root	10-day-old plant	sulfate (1500uM)	4	-0.665523	p < 0.01
AtGenExpress growth conditions: Sulfate limitation	AT2G40530	root	10-day-old plant	sulfate (1500uM)	4	-0.713724	p < 0.01
AtGenExpress growth conditions: Sulfate limitation	AT5G02550	root	10-day-old plant	sulfate (1500uM)	4	-0.600547	p < 0.01
AtGenExpress growth conditions: Sulfate limitation	AT1G47400	root	10-day-old plant	sulfate (1500uM)	8	1.34951	p < 0.01
AtGenExpress growth conditions: Sulfate limitation	AT1G22885	root	10-day-old plant	sulfate (1500uM)	8	1.00863	p < 0.01
AtGenExpress growth conditions: Sulfate limitation	AT5G57785	root	10-day-old plant	sulfate (1500uM)	8	-1.07598	p < 0.01
AtGenExpress growth conditions: Sulfate limitation	AT4G30460	root	10-day-old plant	sulfate (1500uM)	8	-0.812187	p < 0.01
AtGenExpress growth conditions: Sulfate limitation	AT1G65510	root	10-day-old plant	sulfate (1500uM)	8	-0.794313	p < 0.01
AtGenExpress growth conditions: Sulfate limitation	AT1G50290	root	10-day-old plant	sulfate (1500uM)	8	-0.831851	p < 0.01
AtGenExpress growth conditions: Sulfate limitation	AT5G02550	root	10-day-old plant	sulfate (1500uM)	8	-0.791115	p < 0.01
AtGenExpress growth conditions: Sulfate limitation	AT5G23460	root	10-day-old plant	sulfate (1500uM)	8	-0.806535	p < 0.01
AtGenExpress growth conditions: Sulfate limitation	AT1G09415	root	10-day-old plant	sulfate (1500uM)	8	-0.792702	p < 0.01
AtGenExpress growth conditions: Sulfate limitation	AT1G22885	root	10-day-old plant	sulfate (1500uM)	12	0.993604	p < 0.01
AtGenExpress growth conditions: Sulfate limitation	AT5G28630	root	10-day-old plant	sulfate (1500uM)	12	-0.679666	p < 0.01
AtGenExpress growth conditions: Sulfate limitation	AT4G30460	root	10-day-old plant	sulfate (1500uM)	12	-0.869136	p < 0.01
AtGenExpress growth conditions: Sulfate limitation	AT3G02240	root	10-day-old plant	sulfate (1500uM)	12	-0.97185	p < 0.01
AtGenExpress growth conditions: Sulfate limitation	AT4G39675	root	10-day-old plant	sulfate (1500uM)	12	-1.72506	p < 0.01
AtGenExpress growth conditions: Sulfate limitation	AT1G65510	root	10-day-old plant	sulfate (1500uM)	12	-1.06311	p < 0.01
AtGenExpress growth conditions: Sulfate limitation	AT2G40530	root	10-day-old plant	sulfate (1500uM)	12	-0.609291	p < 0.01
AtGenExpress growth conditions: Sulfate limitation	AT1G50290	root	10-day-old plant	sulfate (1500uM)	12	-0.941894	p < 0.01
AtGenExpress growth conditions: Sulfate limitation	AT5G02550	root	10-day-old plant	sulfate (1500uM)	12	-0.604512	p < 0.01
AtGenExpress growth conditions: Sulfate limitation	AT5G23460	root	10-day-old plant	sulfate (1500uM)	12	-0.766473	p < 0.01
AtGenExpress growth conditions: Sulfate limitation	AT4G31875	root	10-day-old plant	sulfate (1500uM)	12	-1.17002	p < 0.01
AtGenExpress growth conditions: Light treatments	AT5G57760	mainly hypocotyl and cotyledons	4-day-old dark-grown seedlings	red light/darkness	1min/44min	-1.34606	p < 0.01
AtGenExpress growth conditions: Light treatments	AT3G22231	mainly hypocotyl and cotyledons	4-day-old dark-grown seedlings	UV-AB/darkness	5min/4hrs	2.83224	p < 0.01
AtGenExpress growth conditions: Light treatments	AT4G33666	mainly hypocotyl and cotyledons	4-day-old dark-grown seedlings	UV-AB/darkness	5min/4hrs	1.48391	p < 0.01
AtGenExpress growth conditions: Light treatments	AT2G25510	mainly hypocotyl and cotyledons	4-day-old dark-grown seedlings	UV-AB/darkness	5min/4hrs	2.47747	p < 0.01
AtGenExpress growth conditions: Light treatments	AT3G45730	mainly hypocotyl and cotyledons	4-day-old dark-grown seedlings	UV-AB/darkness	5min/4hrs	0.892306	p < 0.01
AtGenExpress growth conditions: Light treatments	AT5G57785	mainly hypocotyl and cotyledons	4-day-old dark-grown seedlings	UV-AB/darkness	5min/4hrs	0.914339	p < 0.01
AtGenExpress growth conditions: Light treatments	AT3G22240	mainly hypocotyl and cotyledons	4-day-old dark-grown seedlings	UV-AB/darkness	5min/4hrs	0.750113	p < 0.01
AtGenExpress growth conditions: Light treatments	AT4G23870	mainly hypocotyl and cotyledons	4-day-old dark-grown seedlings	UV-AB/darkness	5min/4hrs	-0.620795	p < 0.01
AtGenExpress growth conditions: Light treatments	AT4G39675	mainly hypocotyl and cotyledons	4-day-old dark-grown seedlings	UV-AB/darkness	5min/4hrs	-0.985676	p < 0.01
AtGenExpress growth conditions: Light treatments	AT3G22231	mainly hypocotyl and cotyledons	4-day-old dark-grown seedlings	UV-AB/darkness	5min/40min	3.2083	p < 0.01
AtGenExpress growth conditions: Light treatments	AT5G28630	mainly hypocotyl and cotyledons	4-day-old dark-grown seedlings	UV-AB/darkness	5min/40min	2.12958	p < 0.01
AtGenExpress growth conditions: Light treatments	AT4G28085	mainly hypocotyl and cotyledons	4-day-old dark-grown seedlings	UV-AB/darkness	5min/40min	1.14722	p < 0.01
AtGenExpress growth conditions: Light treatments	AT3G04640	mainly hypocotyl and cotyledons	4-day-old dark-grown seedlings	UV-AB/darkness	5min/40min	0.608753	p < 0.01
AtGenExpress growth conditions: Light treatments	AT4G23870	mainly hypocotyl and cotyledons	4-day-old dark-grown seedlings	UV-AB/darkness	5min/40min	-0.696982	p < 0.01
AtGenExpress growth conditions:Different temperature treatment of seeds	AT5G06190	seeds	dry seeds	incubated in dark at 4C	96	3.74889	p < 0.05
AtGenExpress growth conditions:Different temperature treatment of seeds	AT2G14460	seeds	dry seeds	incubated in dark at 4C	96	3.06123	p < 0.05
AtGenExpress growth conditions:Different temperature treatment of seeds	AT1G05330	seeds	dry seeds	incubated in dark at 4C	96	2.29513	p < 0.05
AtGenExpress growth conditions:Different temperature treatment of seeds	AT1G04660	seeds	dry seeds	incubated in dark at 4C	96	2.06777	p < 0.05
AtGenExpress growth conditions:Different temperature treatment of seeds	AT2G41650	seeds	dry seeds	incubated in dark at 4C	96	2.31309	p < 0.05
AtGenExpress growth conditions:Different temperature treatment of seeds	AT5G40730	seeds	dry seeds	incubated in dark at 4C	96	-4.22009	p < 0.05
AtGenExpress growth conditions:Different temperature treatment of seeds	AT2G41260	seeds	dry seeds	incubated in dark at 4C	96	-2.66379	p < 0.05
AtGenExpress growth conditions:Different temperature treatment of seeds	AT5G23460	seeds	dry seeds	incubated in dark at 4C	96	-1.98924	p < 0.05

## Sheet: Hormone treatments
Dataset	Loci	Tissue	Development	Treatment	Time (hours)	Log2(fold change)	Adjusted p value
AtGenExpress hormone treatment: ABA time course	AT4G30460	whole plant	7-day-old seedlings	ABA (10uM)	3	2.21684	p < 0.01
AtGenExpress hormone treatment: ABA time course	AT4G23870	whole plant	7-day-old seedlings	ABA (10uM)	3	1.46244	p < 0.01
AtGenExpress hormone treatment: ABA time course	AT5G57785	whole plant	7-day-old seedlings	ABA (10uM)	3	1.17959	p < 0.01
AtGenExpress hormone treatment: ABA time course	AT3G56260	whole plant	7-day-old seedlings	ABA (10uM)	3	1.06352	p < 0.01
AtGenExpress hormone treatment: ABA time course	AT2G14460	whole plant	7-day-old seedlings	ABA (10uM)	3	-1.2363	p < 0.01
AtGenExpress hormone treatment: ABA time course	AT5G28630	whole plant	7-day-old seedlings	ABA (10uM)	3	-0.893858	p < 0.01
AtGenExpress hormone treatment: ABA time course	AT3G44430	whole plant	7-day-old seedlings	ABA (10uM)	3	-0.788624	p < 0.01
AtGenExpress hormone treatment: ABA time course	AT5G24570	whole plant	7-day-old seedlings	ABA (10uM)	3	-0.619986	p < 0.01
AtGenExpress hormone treatment: ABA during seed imbibition	AT3G63040	seed	dry seed	ABA (3uM)	24	0.988589	p < 0.01
AtGenExpress hormone treatment: ABA during seed imbibition	AT3G63040	seed	dry seed	ABA (30uM)	24	1.15805	p < 0.01
AtGenExpress hormone treatment: ABA during seed imbibition	AT2G41260	seed	dry seed	ABA (30uM)	24	1.10519	p < 0.01
AtGenExpress hormone treatment: ABA during seed imbibition	AT4G39675	seed	dry seed	ABA (30uM)	24	1.30109	p < 0.01
AtGenExpress hormone treatment: ABA during seed imbibition	AT4G39675	seed	dry seed	ABA (3uM)	24	-1.1203	p < 0.01
AtGenExpress hormone treatment: ABA during seed imbibition	AT1G47400	seed	dry seed	ABA (3uM)	24	-1.73378	p < 0.01
AtGenExpress hormone treatment: ABA during seed imbibition	AT1G07610	seed	dry seed	ABA (3uM)	24	-1.4272	p < 0.01
AtGenExpress hormone treatment: ABA during seed imbibition	AT3G30720	seed	dry seed	ABA (3uM)	24	-1.1891	p < 0.01
AtGenExpress hormone treatment: ABA during seed imbibition	AT1G47400	seed	dry seed	ABA (3uM)	24	-1.30093	p < 0.01
AtGenExpress hormone treatment: ACC time course	AT5G02550	whole plant	7-day-old seedlings	ACC (10uM)	3	1.25907	p < 0.01
AtGenExpress hormone treatment: Basic hormone treatment of seeds	AT5G11740	seed	seed	gibberellin (5uM)	6	1.22749	p < 0.01
AtGenExpress hormone treatment: Basic hormone treatment of seeds	AT3G19790	seed	seed	gibberellin (5uM)	6	1.43787	p < 0.01
AtGenExpress hormone treatment: Basic hormone treatment of seeds	AT5G09980	seed	seed	gibberellin (5uM)	6	1.47846	p < 0.01
AtGenExpress hormone treatment: Basic hormone treatment of seeds	AT5G11740	seed	seed	gibberellin (5uM)	9	1.62175	p < 0.01
AtGenExpress hormone treatment: Basic hormone treatment of seeds	AT3G19790	seed	seed	gibberellin (5uM)	9	1.41023	p < 0.01
AtGenExpress hormone treatment: Basic hormone treatment of seeds	AT5G09980	seed	seed	gibberellin (5uM)	9	1.61926	p < 0.01
AtGenExpress hormone treatment: Basic hormone treatment of seeds	AT3G45320	seed	seed	gibberellin (5uM)	9	1.26406	p < 0.01
AtGenExpress hormone treatment: Basic hormone treatment of seeds	AT5G02550	seed	seed	gibberellin (5uM)	9	1.47845	p < 0.01
AtGenExpress hormone treatment: Brassinolide time course in wildtype and det2-1 mutant	AT5G24570	whole plant (det2-1 mutant)	7-day-old seedlings	BL (10nM)	3	2.05356	p < 0.01
AtGenExpress hormone treatment: Brassinolide time course in wildtype and det2-1 mutant	AT3G03020	whole plant (det2-1 mutant)	7-day-old seedlings	BL (10nM)	3	0.708096	p < 0.01
AtGenExpress hormone treatment: Brassinolide time course in wildtype and det2-1 mutant	AT3G14340	whole plant (wildtype)	7-day-old seedlings	BL (10nM)	1	0.72856	p < 0.01
AtGenExpress hormone treatment: Brassinolide time course in wildtype and det2-1 mutant	AT5G24570	whole plant (wildtype)	7-day-old seedlings	BL (10nM)	3	1.0885	p < 0.01
AtGenExpress hormone treatment: Brassinolide time course in wildtype and det2-1 mutant	AT5G57785	whole plant (det2-1 mutant)	7-day-old seedlings	BL (10nM)	3	-3.14738	p < 0.01
AtGenExpress hormone treatment: Brassinosteroids	AT5G57785	whole plant (wildtype)	7-day-old seedlings	BL (10nM)	3	-2.35794	p < 0.01
AtGenExpress hormone treatment: Brassinosteroids	AT3G04640	whole plant	7-day-old seedlings	brassinolide (10nM)	3	1.05032	p < 0.01
AtGenExpress hormone treatment: Brassinosteroids	AT3G04640	whole plant	7-day-old seedlings	6-deoxocathasterone (1uM)	3	1.07888	p < 0.01
AtGenExpress hormone treatment: Brassinosteroids	AT5G24570	whole plant	7-day-old seedlings	brassinolide (10nM)	3	2.22641	p < 0.01
AtGenExpress hormone treatment: Brassinosteroids	AT5G24570	whole plant	7-day-old seedlings	castasterone (100nM)	3	2.22776	p < 0.01
AtGenExpress hormone treatment: Brassinosteroids	AT5G24570	whole plant	7-day-old seedlings	typhasterol (1uM)	3	2.13516	p < 0.01
AtGenExpress hormone treatment: Brassinosteroids	AT5G24570	whole plant	7-day-old seedlings	3-dehydro-6-deoxoteasterone (1uM)	3	1.59117	p < 0.01
AtGenExpress hormone treatment: Brassinosteroids	AT5G24570	whole plant	7-day-old seedlings	6-deoxocathasterone (1uM)	3	0.853468	p < 0.01
AtGenExpress hormone treatment: Brassinosteroids	AT5G24570	whole plant	7-day-old seedlings	6-deoxotyphasterol (1uM)	3	1.25618	p < 0.01
AtGenExpress hormone treatment: Brassinosteroids	AT5G24570	whole plant	7-day-old seedlings	teasterone (1uM)	3	1.32943	p < 0.01
AtGenExpress hormone treatment: Brassinosteroids	AT5G24570	whole plant	7-day-old seedlings	3-dehydroteasterone (1uM)	3	1.75547	p < 0.01
AtGenExpress hormone treatment: Brassinosteroids	AT5G57760	whole plant	7-day-old seedlings	3-dehydro-6-deoxoteasterone (1uM)	3	-1.83703	p < 0.01
AtGenExpress hormone treatment: Brassinosteroids	AT5G57785	whole plant	7-day-old seedlings	brassinolide (10nM)	3	-4.11234	p < 0.01
AtGenExpress hormone treatment: Brassinosteroids	AT5G57785	whole plant	7-day-old seedlings	castasterone (100nM)	3	-4.41039	p < 0.01
AtGenExpress hormone treatment: Brassinosteroids	AT5G57785	whole plant	7-day-old seedlings	typhasterol (1uM)	3	-4.09409	p < 0.01
AtGenExpress hormone treatment: Brassinosteroids	AT5G57785	whole plant	7-day-old seedlings	3-dehydro-6-deoxoteasterone (1uM)	3	-2.68974	p < 0.01
AtGenExpress hormone treatment: Brassinosteroids	AT5G57785	whole plant	7-day-old seedlings	6-deoxocathasterone (1uM)	3	-0.937213	p < 0.01
AtGenExpress hormone treatment: Brassinosteroids	AT5G57785	whole plant	7-day-old seedlings	6-deoxotyphasterol (1uM)	3	-2.42293	p < 0.01
AtGenExpress hormone treatment: Brassinosteroids	AT5G57785	whole plant	7-day-old seedlings	6-deoxoteasterone (1uM)	3	-2.34292	p < 0.01
AtGenExpress hormone treatment: Brassinosteroids	AT5G57785	whole plant	7-day-old seedlings	teasterone (1uM)	3	-2.43527	p < 0.01
AtGenExpress hormone treatment: Brassinosteroids	AT5G57785	whole plant	7-day-old seedlings	3-dehydroteasterone (1uM)	3	-3.42801	p < 0.01
AtGenExpress hormone treatment: Brassinosteroids	AT5G57785	whole plant	7-day-old seedlings	3-dehydro-6-deoxoteasterone (1uM)	3	-2.68974	p < 0.01
AtGenExpress hormone treatment: Comparison of plant hormone-related mutants	AT4G33666	whole plant	7-day-old seedlings	det2-1 mutant	NA	2.32955	p < 0.01
AtGenExpress hormone treatment: Comparison of plant hormone-related mutants	AT5G57785	whole plant	7-day-old seedlings	det2-1 mutant	NA	1.77434	p < 0.01
AtGenExpress hormone treatment: Comparison of plant hormone-related mutants	AT3G05730	whole plant	7-day-old seedlings	det2-1 mutant	NA	1.45381	p < 0.01
AtGenExpress hormone treatment: Comparison of plant hormone-related mutants	AT1G47400	whole plant	7-day-old seedlings	det2-1 mutant	NA	1.97203	p < 0.01
AtGenExpress hormone treatment: Comparison of plant hormone-related mutants	AT1G65500	whole plant	7-day-old seedlings	er-1 mutant	NA	3.49406	p < 0.01
AtGenExpress hormone treatment: Comparison of plant hormone-related mutants	AT1G31580	whole plant	7-day-old seedlings	er-1 mutant	NA	3.20645	p < 0.01
AtGenExpress hormone treatment: Comparison of plant hormone-related mutants	AT5G57785	whole plant	7-day-old seedlings	er-1 mutant	NA	1.45946	p < 0.01
AtGenExpress hormone treatment: Comparison of plant hormone-related mutants	AT2G04800	whole plant	7-day-old seedlings	er-1 mutant	NA	0.999862	p < 0.01
AtGenExpress hormone treatment: Comparison of plant hormone-related mutants	AT3G26800	whole plant	7-day-old seedlings	er-1 mutant	NA	0.758762	p < 0.01
AtGenExpress hormone treatment: Comparison of plant hormone-related mutants	AT4G33666	whole plant	7-day-old seedlings	gal1-5 mutant	NA	0.933151	p < 0.01
AtGenExpress hormone treatment: Comparison of plant hormone-related mutants	AT5G57785	whole plant	7-day-old seedlings	gal1-5 mutant	NA	2.48957	p < 0.01
AtGenExpress hormone treatment: Comparison of plant hormone-related mutants	AT5G12880	whole plant	7-day-old seedlings	gal1-5 mutant	NA	0.996167	p < 0.01
AtGenExpress hormone treatment: Comparison of plant hormone-related mutants	AT4G29020	whole plant	7-day-old seedlings	gal1-5 mutant	NA	0.858388	p < 0.01
AtGenExpress hormone treatment: Comparison of plant hormone-related mutants	AT2G04800	whole plant	7-day-old seedlings	gal1-5 mutant	NA	1.15798	p < 0.01
AtGenExpress hormone treatment: Comparison of plant hormone-related mutants	AT4G22640	whole plant	7-day-old seedlings	gal1-5 mutant	NA	1.16238	p < 0.01
AtGenExpress hormone treatment: Comparison of plant hormone-related mutants	AT5G24313	whole plant	7-day-old seedlings	gal1-5 mutant	NA	0.621494	p < 0.01
AtGenExpress hormone treatment: Comparison of plant hormone-related mutants	AT4G39675	whole plant	7-day-old seedlings	gal1-5 mutant	NA	1.80087	p < 0.01
AtGenExpress hormone treatment: Comparison of plant hormone-related mutants	AT3G26800	whole plant	7-day-old seedlings	gal1-5 mutant	NA	0.669714	p < 0.01
AtGenExpress hormone treatment: Comparison of plant hormone-related mutants	AT5G40730	whole plant	7-day-old seedlings	gal1-5 mutant	NA	0.805005	p < 0.01
AtGenExpress hormone treatment: Comparison of plant hormone-related mutants	AT4G12990	whole plant	7-day-old seedlings	gal1-5 mutant	NA	0.897991	p < 0.01
AtGenExpress hormone treatment: Comparison of plant hormone-related mutants	AT1G35617	whole plant	7-day-old seedlings	gal1-5 mutant	NA	0.637796	p < 0.01
AtGenExpress hormone treatment: Comparison of plant hormone-related mutants	AT2G25510	whole plant	7-day-old seedlings	er-1 mutant	NA	-6.45065	p < 0.01
AtGenExpress hormone treatment: Comparison of plant hormone-related mutants	AT3G44430	whole plant	7-day-old seedlings	er-1 mutant	NA	-3.2624	p < 0.01
AtGenExpress hormone treatment: Comparison of plant hormone-related mutants	AT5G55790	whole plant	7-day-old seedlings	er-1 mutant	NA	-0.638539	p < 0.01
AtGenExpress hormone treatment: Comparison of plant hormone-related mutants	AT1G50290	whole plant	7-day-old seedlings	er-1 mutant	NA	-0.717949	p < 0.01
AtGenExpress hormone treatment: Comparison of plant hormone-related mutants	AT5G09980	whole plant	7-day-old seedlings	er-1 mutant	NA	-0.938742	p < 0.01
AtGenExpress hormone treatment: Comparison of plant hormone-related mutants	AT1G75190	whole plant	7-day-old seedlings	er-1 mutant	NA	-0.698059	p < 0.01
AtGenExpress hormone treatment: Comparison of plant hormone-related mutants	AT2G25510	whole plant	7-day-old seedlings	gal1-5 mutant	NA	-6.28827	p < 0.01
AtGenExpress hormone treatment: Comparison of plant hormone-related mutants	AT1G65500	whole plant	7-day-old seedlings	gal1-5 mutant	NA	-0.741007	p < 0.01
AtGenExpress hormone treatment: Comparison of plant hormone-related mutants	AT3G44430	whole plant	7-day-old seedlings	gal1-5 mutant	NA	-2.85731	p < 0.01
AtGenExpress hormone treatment: Comparison of plant hormone-related mutants	AT5G57760	whole plant	7-day-old seedlings	gal1-5 mutant	NA	-1.55891	p < 0.01
AtGenExpress hormone treatment: Comparison of plant hormone-related mutants	AT3G05730	whole plant	7-day-old seedlings	gal1-5 mutant	NA	-1.04772	p < 0.01
AtGenExpress hormone treatment: Comparison of plant hormone-related mutants	AT5G38980	whole plant	7-day-old seedlings	gal1-5 mutant	NA	-1.07143	p < 0.01
AtGenExpress hormone treatment: Comparison of plant hormone-related mutants	AT5G55790	whole plant	7-day-old seedlings	gal1-5 mutant	NA	-0.731673	p < 0.01
AtGenExpress hormone treatment: Comparison of plant hormone-related mutants	AT1G50290	whole plant	7-day-old seedlings	gal1-5 mutant	NA	-0.798038	p < 0.01
AtGenExpress hormone treatment: Comparison of plant hormone-related mutants	AT4G32240	whole plant	7-day-old seedlings	gal1-5 mutant	NA	-0.987916	p < 0.01
AtGenExpress hormone treatment: Comparison of plant hormone-related mutants	AT1G75190	whole plant	7-day-old seedlings	gal1-5 mutant	NA	-0.664095	p < 0.01
AtGenExpress hormone treatment: Comparison of plant hormone-related mutants	AT5G35480	whole plant	7-day-old seedlings	gal1-5 mutant	NA	-0.684469	p < 0.01
AtGenExpress hormone treatment: Cytokinin	AT1G47400	whole plant (wildtype)	7-day-old seedlings	t-zeatin (20uM)	3	1.38355	p < 0.01
AtGenExpress hormone treatment: Cytokinin	AT2G41650	whole plant (wildtype)	7-day-old seedlings	t-zeatin (20uM)	3	1.73841	p < 0.01
AtGenExpress hormone treatment: Cytokinin	AT2G14460	whole plant (wildtype)	7-day-old seedlings	t-zeatin (20uM)	3	1.52635	p < 0.01
AtGenExpress hormone treatment: Cytokinin	AT3G44430	whole plant (wildtype)	7-day-old seedlings	t-zeatin (20uM)	3	0.739642	p < 0.01
AtGenExpress hormone treatment: Cytokinin	AT4G32240	whole plant (wildtype)	7-day-old seedlings	t-zeatin (20uM)	3	1.02419	p < 0.01
AtGenExpress hormone treatment: Cytokinin	AT4G22212	whole plant (wildtype)	7-day-old seedlings	t-zeatin (20uM)	3	0.699904	p < 0.01
AtGenExpress hormone treatment: Cytokinin	AT5G57760	whole plant (ARR22-ox)	7-day-old seedlings	t-zeatin (20uM)	3	2.66602	p < 0.01
AtGenExpress hormone treatment: Cytokinin	AT3G04640	whole plant (ARR22-ox)	7-day-old seedlings	t-zeatin (20uM)	3	0.7451	p < 0.01
AtGenExpress hormone treatment: Cytokinin	AT5G12880	whole plant (ARR22-ox)	7-day-old seedlings	t-zeatin (20uM)	3	1.67463	p < 0.01
AtGenExpress hormone treatment: Cytokinin	AT5G22555	whole plant (ARR22-ox)	7-day-old seedlings	t-zeatin (20uM)	3	1.42031	p < 0.01
AtGenExpress hormone treatment: Cytokinin	AT4G28085	whole plant (ARR22-ox)	7-day-old seedlings	t-zeatin (20uM)	3	1.60813	p < 0.01
AtGenExpress hormone treatment: Cytokinin	AT5G28630	whole plant (ARR22-ox)	7-day-old seedlings	t-zeatin (20uM)	3	1.52033	p < 0.01
AtGenExpress hormone treatment: Cytokinin	AT5G64890	whole plant (ARR22-ox)	7-day-old seedlings	t-zeatin (20uM)	3	1.59595	p < 0.01
AtGenExpress hormone treatment: Cytokinin	AT4G18280	whole plant (ARR22-ox)	7-day-old seedlings	t-zeatin (20uM)	3	0.789001	p < 0.01
AtGenExpress hormone treatment: Cytokinin	AT3G02240	whole plant (ARR22-ox)	7-day-old seedlings	t-zeatin (20uM)	3	1.63541	p < 0.01
AtGenExpress hormone treatment: Cytokinin	AT3G03020	whole plant (ARR22-ox)	7-day-old seedlings	t-zeatin (20uM)	3	0.950172	p < 0.01
AtGenExpress hormone treatment: Cytokinin	AT4G22212	whole plant (ARR22-ox)	7-day-old seedlings	t-zeatin (20uM)	3	1.02432	p < 0.01
AtGenExpress hormone treatment: Cytokinin	AT5G09980	whole plant (ARR22-ox)	7-day-old seedlings	t-zeatin (20uM)	3	0.608844	p < 0.01
AtGenExpress hormone treatment: Cytokinin	AT4G30460	whole plant (ARR22-ox)	7-day-old seedlings	t-zeatin (20uM)	3	0.731513	p < 0.01
AtGenExpress hormone treatment: Cytokinin	AT5G64905	whole plant (ARR22-ox)	7-day-old seedlings	t-zeatin (20uM)	3	0.921427	p < 0.01
AtGenExpress hormone treatment: Cytokinin	AT5G57785	whole plant (wildtype)	7-day-old seedlings	t-zeatin (20uM)	3	-0.677833	p < 0.01
AtGenExpress hormone treatment: Cytokinin	AT3G04640	whole plant (wildtype)	7-day-old seedlings	t-zeatin (20uM)	3	-1.43956	p < 0.01
AtGenExpress hormone treatment: Cytokinin	AT5G12880	whole plant (wildtype)	7-day-old seedlings	t-zeatin (20uM)	3	-0.634347	p < 0.01
AtGenExpress hormone treatment: Cytokinin	AT5G22555	whole plant (wildtype)	7-day-old seedlings	t-zeatin (20uM)	3	-0.855246	p < 0.01
AtGenExpress hormone treatment: Cytokinin	AT3G22231	whole plant (wildtype)	7-day-old seedlings	t-zeatin (20uM)	3	-1.10447	p < 0.01
AtGenExpress hormone treatment: Cytokinin	AT4G28085	whole plant (wildtype)	7-day-old seedlings	t-zeatin (20uM)	3	-2.52434	p < 0.01
AtGenExpress hormone treatment: Cytokinin	AT1G09415	whole plant (wildtype)	7-day-old seedlings	t-zeatin (20uM)	3	-0.98859	p < 0.01
AtGenExpress hormone treatment: Cytokinin	AT5G28630	whole plant (wildtype)	7-day-old seedlings	t-zeatin (20uM)	3	-1.44891	p < 0.01
AtGenExpress hormone treatment: Cytokinin	AT4G23870	whole plant (wildtype)	7-day-old seedlings	t-zeatin (20uM)	3	-1.19821	p < 0.01
AtGenExpress hormone treatment: Cytokinin	AT1G19960	whole plant (wildtype)	7-day-old seedlings	t-zeatin (20uM)	3	-1.59097	p < 0.01
AtGenExpress hormone treatment: Cytokinin	AT1G50290	whole plant (wildtype)	7-day-old seedlings	t-zeatin (20uM)	3	-0.752457	p < 0.01
AtGenExpress hormone treatment: Cytokinin	AT1G75770	whole plant (wildtype)	7-day-old seedlings	t-zeatin (20uM)	3	-0.77257	p < 0.01
AtGenExpress hormone treatment: Cytokinin	AT1G22885	whole plant (wildtype)	7-day-old seedlings	t-zeatin (20uM)	3	-0.876964	p < 0.01
AtGenExpress hormone treatment: Cytokinin	AT4G31875	whole plant (wildtype)	7-day-old seedlings	t-zeatin (20uM)	3	-0.602126	p < 0.01
AtGenExpress hormone treatment: Cytokinin	AT1G76960	whole plant (wildtype)	7-day-old seedlings	t-zeatin (20uM)	3	-1.96492	p < 0.01
AtGenExpress hormone treatment: Cytokinin	AT3G22240	whole plant (wildtype)	7-day-old seedlings	t-zeatin (20uM)	3	-0.742439	p < 0.01
AtGenExpress hormone treatment: Cytokinin	AT1G65500	whole plant (wildtype)	7-day-old seedlings	t-zeatin (20uM)	3	-0.806792	p < 0.01
AtGenExpress hormone treatment: Cytokinin	AT5G57785	whole plant (ARR22-ox)	7-day-old seedlings	t-zeatin (20uM)	3	-2.74571	p < 0.01
AtGenExpress hormone treatment: Cytokinin	AT1G47400	whole plant (ARR22-ox)	7-day-old seedlings	t-zeatin (20uM)	3	-1.92777	p < 0.01
AtGenExpress hormone treatment: Cytokinin	AT3G19790	whole plant (ARR22-ox)	7-day-old seedlings	t-zeatin (20uM)	3	-1.58849	p < 0.01
AtGenExpress hormone treatment: Cytokinin	AT5G06190	whole plant (ARR22-ox)	7-day-old seedlings	t-zeatin (20uM)	3	-1.93718	p < 0.01
AtGenExpress hormone treatment: Cytokinin	AT5G38980	whole plant (ARR22-ox)	7-day-old seedlings	t-zeatin (20uM)	3	-0.925936	p < 0.01
AtGenExpress hormone treatment: Cytokinin	AT1G07610	whole plant (ARR22-ox)	7-day-old seedlings	t-zeatin (20uM)	3	-0.86258	p < 0.01
AtGenExpress hormone treatment: Cytokinin	AT1G09415	whole plant (ARR22-ox)	7-day-old seedlings	t-zeatin (20uM)	3	-1.42762	p < 0.01
AtGenExpress hormone treatment: Cytokinin	AT4G29020	whole plant (ARR22-ox)	7-day-old seedlings	t-zeatin (20uM)	3	-1.15772	p < 0.01
AtGenExpress hormone treatment: Cytokinin	AT4G23870	whole plant (ARR22-ox)	7-day-old seedlings	t-zeatin (20uM)	3	-1.24373	p < 0.01
AtGenExpress hormone treatment: Cytokinin	AT1G19960	whole plant (ARR22-ox)	7-day-old seedlings	t-zeatin (20uM)	3	-1.63083	p < 0.01
AtGenExpress hormone treatment: Cytokinin	AT1G50290	whole plant (ARR22-ox)	7-day-old seedlings	t-zeatin (20uM)	3	-1.28213	p < 0.01
AtGenExpress hormone treatment: Cytokinin	AT4G30670	whole plant (ARR22-ox)	7-day-old seedlings	t-zeatin (20uM)	3	-1.20466	p < 0.01
AtGenExpress hormone treatment: Cytokinin	AT5G23460	whole plant (ARR22-ox)	7-day-old seedlings	t-zeatin (20uM)	3	-1.02725	p < 0.01
AtGenExpress hormone treatment: Cytokinin	AT5G09990	whole plant (ARR22-ox)	7-day-old seedlings	t-zeatin (20uM)	3	-1.24269	p < 0.01
AtGenExpress hormone treatment: Cytokinin	AT5G02550	whole plant (ARR22-ox)	7-day-old seedlings	t-zeatin (20uM)	3	-0.672673	p < 0.01
AtGenExpress hormone treatment: Cytokinin	AT5G40730	whole plant (ARR22-ox)	7-day-old seedlings	t-zeatin (20uM)	3	-0.910389	p < 0.01
AtGenExpress hormone treatment: Cytokinin	AT4G12990	whole plant (ARR22-ox)	7-day-old seedlings	t-zeatin (20uM)	3	-0.818162	p < 0.01
AtGenExpress hormone treatment: Cytokinin	AT4G33666	whole plant (ARR22-ox)	7-day-old seedlings	t-zeatin (20uM)	3	-0.850478	p < 0.01
AtGenExpress hormone treatment: Cytokinin	AT1G24575	whole plant (ARR22-ox)	7-day-old seedlings	t-zeatin (20uM)	3	-0.674039	p < 0.01
AtGenExpress hormone treatment: Cytokinin	AT2G04800	whole plant (ARR22-ox)	7-day-old seedlings	t-zeatin (20uM)	3	-1.07771	p < 0.01
AtGenExpress hormone treatment: Cytokinin	AT1G64360	whole plant (ARR22-ox)	7-day-old seedlings	t-zeatin (20uM)	3	-0.880053	p < 0.01
AtGenExpress hormone treatment: Cytokinin	AT5G04790	whole plant (ARR22-ox)	7-day-old seedlings	t-zeatin (20uM)	3	-0.652362	p < 0.01
AtGenExpress hormone treatment: IAA	AT5G64905	whole plant	7-day-old seedlings	IAA (1uM)	0.5	1.61215	p < 0.01
AtGenExpress hormone treatment: IAA	AT4G37295	whole plant	7-day-old seedlings	IAA (1uM)	3	1.59659	p < 0.01
AtGenExpress hormone treatment: Methyl Jasmonate	AT5G09980	whole plant	7-day-old seedlings	MJ (10uM)	1	3.05717	p < 0.01
AtGenExpress hormone treatment: Methyl Jasmonate	AT5G64900	whole plant	7-day-old seedlings	MJ (10uM)	1	1.75067	p < 0.01
AtGenExpress hormone treatment: Methyl Jasmonate	AT5G09980	whole plant	7-day-old seedlings	MJ (10uM)	3	2.68269	p < 0.01
AtGenExpress hormone treatment: Methyl Jasmonate	AT4G30460	whole plant	7-day-old seedlings	MJ (10uM)	3	1.15308	p < 0.01
AtGenExpress hormone treatment: Methyl Jasmonate	AT5G64900	whole plant	7-day-old seedlings	MJ (10uM)	3	1.09992	p < 0.01
AtGenExpress hormone treatment: Methyl Jasmonate	AT5G57760	whole plant	7-day-old seedlings	MJ (10uM)	1	-1.34082	p < 0.01
AtGenExpress hormone treatment: Methyl Jasmonate	AT5G57760 -0.4898803 -1.3408188 -1.664284 9.54622 23.31210	whole plant	7-day-old seedlings	MJ (10uM)	3	-1.66428	p < 0.01
AtGenExpress hormone treatment: Methyl Jasmonate	AT5G38980	whole plant	7-day-old seedlings	MJ (10uM)	3	-1.02319	p < 0.01
AtGenExpress hormone treatment: ARR21C overexpression	AT3G63040	whole plant	7-day-old seedlings	Arr21c-ox	NA	3.43847	p < 0.01
AtGenExpress hormone treatment: ARR21C overexpression	AT1G65500	whole plant	7-day-old seedlings	Arr21c-ox	NA	2.60667	p < 0.01
AtGenExpress hormone treatment: ARR21C overexpression	AT1G47400	whole plant	7-day-old seedlings	Arr21c-ox	NA	2.65351	p < 0.01
AtGenExpress hormone treatment: ARR21C overexpression	AT4G18280	whole plant	7-day-old seedlings	Arr21c-ox	NA	2.17056	p < 0.01
AtGenExpress hormone treatment: ARR21C overexpression	AT3G18250	whole plant	7-day-old seedlings	Arr21c-ox	NA	2.15276	p < 0.01
AtGenExpress hormone treatment: ARR21C overexpression	AT3G60700	whole plant	7-day-old seedlings	Arr21c-ox	NA	3.09313	p < 0.01
AtGenExpress hormone treatment: ARR21C overexpression	AT5G24316	whole plant	7-day-old seedlings	Arr21c-ox	NA	2.55559	p < 0.01
AtGenExpress hormone treatment: ARR21C overexpression	ATMG01370	whole plant	7-day-old seedlings	Arr21c-ox	NA	1.62182	p < 0.01
AtGenExpress hormone treatment: ARR21C overexpression	AT5G26270	whole plant	7-day-old seedlings	Arr21c-ox	NA	1.37685	p < 0.01
AtGenExpress hormone treatment: ARR21C overexpression	ATMG01180	whole plant	7-day-old seedlings	Arr21c-ox	NA	1.83425	p < 0.01
AtGenExpress hormone treatment: ARR21C overexpression	AT2G41650	whole plant	7-day-old seedlings	Arr21c-ox	NA	1.33907	p < 0.01
AtGenExpress hormone treatment: ARR21C overexpression	ATMG00630	whole plant	7-day-old seedlings	Arr21c-ox	NA	1.25413	p < 0.01
AtGenExpress hormone treatment: ARR21C overexpression	AT1G04660	whole plant	7-day-old seedlings	Arr21c-ox	NA	1.16628	p < 0.01
AtGenExpress hormone treatment: ARR21C overexpression	AT4G35725	whole plant	7-day-old seedlings	Arr21c-ox	NA	1.09598	p < 0.01
AtGenExpress hormone treatment: ARR21C overexpression	AT3G56260	whole plant	7-day-old seedlings	Arr21c-ox	NA	1.03687	p < 0.01
AtGenExpress hormone treatment: ARR21C overexpression	AT5G18040	whole plant	7-day-old seedlings	Arr21c-ox	NA	0.752377	p < 0.01
AtGenExpress hormone treatment: ARR21C overexpression	AT5G44570	whole plant	7-day-old seedlings	Arr21c-ox	NA	1.11819	p < 0.01
AtGenExpress hormone treatment: ARR21C overexpression	AT5G57400	whole plant	7-day-old seedlings	Arr21c-ox	NA	1.6043	p < 0.01
AtGenExpress hormone treatment: ARR21C overexpression	AT3G55910	whole plant	7-day-old seedlings	Arr21c-ox	NA	1.00277	p < 0.01
AtGenExpress hormone treatment: ARR21C overexpression	AT1G05330	whole plant	7-day-old seedlings	Arr21c-ox	NA	0.741994	p < 0.01
AtGenExpress hormone treatment: ARR21C overexpression	AT2G41780	whole plant	7-day-old seedlings	Arr21c-ox	NA	0.65023	p < 0.01
AtGenExpress hormone treatment: ARR21C overexpression	AT2G14460	whole plant	7-day-old seedlings	Arr21c-ox	NA	0.608067	p < 0.01
AtGenExpress hormone treatment: ARR21C overexpression	AT1G49150	whole plant	7-day-old seedlings	Arr21c-ox	NA	0.827367	p < 0.01
AtGenExpress hormone treatment: ARR21C overexpression	AT3G58540	whole plant	7-day-old seedlings	Arr21c-ox	NA	0.598396	p < 0.01
AtGenExpress hormone treatment: ARR21C overexpression	AT5G06190	whole plant	7-day-old seedlings	Arr21c-ox	NA	0.65452	p < 0.01
AtGenExpress hormone treatment: ARR21C overexpression	AT1G67865	whole plant	7-day-old seedlings	Arr21c-ox	NA	-2.92632	p < 0.01
AtGenExpress hormone treatment: ARR21C overexpression	AT4G30670	whole plant	7-day-old seedlings	Arr21c-ox	NA	-1.7397	p < 0.01
AtGenExpress hormone treatment: ARR21C overexpression	AT1G64360	whole plant	7-day-old seedlings	Arr21c-ox	NA	-1.98291	p < 0.01
AtGenExpress hormone treatment: ARR21C overexpression	AT5G57760	whole plant	7-day-old seedlings	Arr21c-ox	NA	-2.23534	p < 0.01
AtGenExpress hormone treatment: ARR21C overexpression	AT5G28630	whole plant	7-day-old seedlings	Arr21c-ox	NA	-2.64724	p < 0.01
AtGenExpress hormone treatment: ARR21C overexpression	AT4G28085	whole plant	7-day-old seedlings	Arr21c-ox	NA	-2.62662	p < 0.01
AtGenExpress hormone treatment: ARR21C overexpression	AT3G22231	whole plant	7-day-old seedlings	Arr21c-ox	NA	-1.35263	p < 0.01
AtGenExpress hormone treatment: ARR21C overexpression	AT3G04640	whole plant	7-day-old seedlings	Arr21c-ox	NA	-1.36647	p < 0.01
AtGenExpress hormone treatment: ARR21C overexpression	AT1G67860	whole plant	7-day-old seedlings	Arr21c-ox	NA	-1.40436	p < 0.01
AtGenExpress hormone treatment: ARR21C overexpression	AT1G22885	whole plant	7-day-old seedlings	Arr21c-ox	NA	-1.09138	p < 0.01
AtGenExpress hormone treatment: ARR21C overexpression	AT5G44580	whole plant	7-day-old seedlings	Arr21c-ox	NA	-1.30021	p < 0.01
AtGenExpress hormone treatment: ARR21C overexpression	AT4G23870	whole plant	7-day-old seedlings	Arr21c-ox	NA	-1.22007	p < 0.01
AtGenExpress hormone treatment: ARR21C overexpression	AT1G19960	whole plant	7-day-old seedlings	Arr21c-ox	NA	-0.958717	p < 0.01
AtGenExpress hormone treatment: ARR21C overexpression	AT5G24313	whole plant	7-day-old seedlings	Arr21c-ox	NA	-0.863556	p < 0.01
AtGenExpress hormone treatment: ARR21C overexpression	AT4G30460	whole plant	7-day-old seedlings	Arr21c-ox	NA	-0.928414	p < 0.01
AtGenExpress hormone treatment: ARR21C overexpression	AT4G39675	whole plant	7-day-old seedlings	Arr21c-ox	NA	-0.737182	p < 0.01
AtGenExpress hormone treatment: ARR21C overexpression	AT1G22890	whole plant	7-day-old seedlings	Arr21c-ox	NA	-0.776667	p < 0.01
AtGenExpress hormone treatment: ARR21C overexpression	AT2G04800	whole plant	7-day-old seedlings	Arr21c-ox	NA	-1.00555	p < 0.01
AtGenExpress hormone treatment: ARR21C overexpression	AT1G07610	whole plant	7-day-old seedlings	Arr21c-ox	NA	-0.595674	p < 0.01
AtGenExpress hormone treatment: ARR21C overexpression	AT4G22212	whole plant	7-day-old seedlings	Arr21c-ox	NA	-0.808136	p < 0.01
AtGenExpress hormone treatment: ARR21C overexpression	AT1G09415	whole plant	7-day-old seedlings	Arr21c-ox	NA	-0.627242	p < 0.01
AtGenExpress hormone treatment: ARR21C overexpression	AT2G47200	whole plant	7-day-old seedlings	Arr21c-ox	NA	-0.745511	p < 0.01
AtGenExpress hormone treatment: ARR21C overexpression	AT3G03020	whole plant	7-day-old seedlings	Arr21c-ox	NA	-0.753497	p < 0.01
AtGenExpress hormone treatment: ARR21C overexpression	AT2G40530	whole plant	7-day-old seedlings	Arr21c-ox	NA	-0.59889	p < 0.01
AtGenExpress hormone treatment: ARR21C overexpression	AT5G03130	whole plant	7-day-old seedlings	Arr21c-ox	NA	-0.816238	p < 0.01
AtGenExpress hormone treatment: ARR21C overexpression	AT5G23460	whole plant	7-day-old seedlings	Arr21c-ox	NA	-0.622881	p < 0.01
AtGenExpress hormone treatment: ARR21C overexpression	AT1G50290	whole plant	7-day-old seedlings	Arr21c-ox	NA	-0.623298	p < 0.01
