# Supplementary material for: Evolutionary origins of Brassicaceae specific genes in Arabidopsis thaliana
Source: BMC Evol Biol. 2011 Feb 18;11:47. doi: 10.1186/1471-2148-11-47 (PMC3049755; doi:10.1186/1471-2148-11-47)
Supplement: Additional file 15 — Forward and reverse primers used fro sequencing and Genbank accessions of sequences. [file 1471-2148-11-47-S15.XLS]

## Sheet: Primers
targeted ORF locus	Forward Primer (5'-3')	Reverse Primer (5'-3')
AT1G61165.1	CACAGATAAGGGTTTAGATATGTTCTT	CATAACAAAAATCTTGGCAATGA
AT1G62181.1	GGCCGACCAAAGAAGAGA	CCACTTCATTTCAACTTC
AT2G29654.1	GCTTAGATGTCGTTTAGC	GAGATGGTGTCATGTTAC
AT2G36854.1	GCTGCTCTCTTCTTAAAGTGGC	CGCGGTTTCGCTAACATG
AT2G46567.1	CCGGGTTGGTCCAGATCAC	GCCGGAACAAGCAAGGGG
AT3G30160.1	CAAAAAGTATTGAACTCGGGGACG	CCGATCGATCTTACCTCTGATTTTGG
AT4G02465.1	CCGAGACTCTGTTTATCTTCC	CGATCTCACTCTCTCACACATAG
AT4G31960.1	TAGCGTGTAGGCAATTCATGAG	GTTTTGATATATCATAGGTTCCCTTT
AT4G38781.1	TCTTCTGTCTCTGATTTTCTCGGC	CCGTCGGAGTATTCCGATTAG
AT5G08220.1	GCATAACCTAGGTTGTCTAGCTTG	GGTGAATCTTCGACACACTGTG
AT5G50361.1	ATCCAAAGGAGATTCGTGTCA	CGGAAATTCATGTTTTGTCTAACA
AT5G53144.1	CAGGGTTTGTGAGGGTGTATC	CATTTGCATCTCATAATCACTACG
AT5G57567.1	CGCGGATGAAGAAAAGAAGA	CAAGCAAACATCCATACCGA

## Sheet: NCBI GSS accessions
User_Id	GenBank_Accn	dbGSS_Id
orf10051	HN148390	28495497
orf20051	HN148391	28495498
orf30051	HN148392	28495499
orf60051	HN148393	28495500
orf90051	HN148394	28495501
orf110051	HN148395	28495502
orf130051	HN148396	28495503
orf10058	HN148397	28495504
orf20058	HN148398	28495505
orf30058	HN148399	28495506
orf60058	HN148400	28495507
orf90058	HN148401	28495508
orf110058	HN148402	28495509
orf130058	HN148403	28495510
orf10067	HN148404	28495511
orf20067	HN148405	28495512
orf30067	HN148406	28495513
orf60067	HN148407	28495514
orf110067	HN148408	28495515
orf130067	HN148409	28495516
orf10070	HN148410	28495517
orf20070	HN148411	28495518
orf30070	HN148412	28495519
orf60070	HN148413	28495520
orf80070	HN148414	28495521
orf90070	HN148415	28495522
orf110070	HN148416	28495523
orf130070	HN148417	28495524
orf10075	HN148418	28495525
orf20075	HN148419	28495526
orf30075	HN148420	28495527
orf60075	HN148421	28495528
orf90075	HN148422	28495529
orf130075	HN148423	28495530
orf90080	HN148424	28495531
orf130080	HN148425	28495532
orf90084	HN148426	28495533
orf130084	HN148427	28495534
orf90095	HN148428	28495535
orf110095	HN148429	28495536
orf130095	HN148430	28495537
orf300Ac	HN148431	28495538
orf600Ac	HN148432	28495539
orf300Ap7	HN148433	28495540
orf600Ap7	HN148434	28495541
orf300Ap9	HN148435	28495542
orf600Ap9	HN148436	28495543
orp20025	HN339126	29181560
orp70025	HN339127	29181561
orp20045	HN339128	29181562
orp60045	HN339129	29181563
orp70045	HN339130	29181564
orp10051	HN339131	29181565
orp20051	HN339132	29181566
orp30051	HN339133	29181567
orp70051	HN339134	29181568
orp20065	HN339135	29181569
orp30065	HN339136	29181570
orp70065	HN339137	29181571
orp20070	HN339138	29181572
orp70070	HN339139	29181573
orp200AL1	HN339140	29181574
orp100AL4	HN339141	29181575
orp200AL4	HN339142	29181576
orp700AL4	HN339143	29181577
orp800AL4	HN339144	29181578
orp100AL5	HN339145	29181579
orp200AL5	HN339146	29181580
orp300AL5	HN339147	29181581
orp800AL5	HN339148	29181582
orp100AL7	HN339149	29181583
orp200AL7	HN339150	29181584
orp300AL7	HN339151	29181585
orp200AL8	HN339152	29181586
orp600AL8	HN339153	29181587
orp100AL2	HN339154	29181588
orp200AL2	HN339155	29181589
